# Supplementary material for: Quorum sensing modulates the formation of virulent Legionella persisters within infected cells
Source: Nat Commun. 2019 Nov 18;10:5216. doi: 10.1038/s41467-019-13021-8 (PMC6861284; doi:10.1038/s41467-019-13021-8)
Supplement: Supplementary file 4 — Supplementary Data 1 [file 41467_2019_13021_MOESM4_ESM.xlsx]

## Sheet: NPersonic-Exp02-SQ-GvsNG-201801
geneName	proteinDescription	allAccessions	Log2(non-growers/growers) combined sample 1+2	Log2(non-growers/growers) combined sample 3+4	Log2(non-growers/growers) average	pValue
lpg1128	Cytidine/deoxycytidylate deaminase OS=Legionella pneumophila subsp. pneumophila (strain Philadelphia 1 / ATCC 33152 / DSM 7513) GN=lpg1128 PE=4 SV=1 UPId=UP000000609 PPId=UP000000609	tr|Q5ZWF7|Q5ZWF7_LEGPH	8.24116	8.52369	8.38243	3.55145e-06
artJ	Peb1 (Arginine binding periplasmic protein) OS=Legionella pneumophila subsp. pneumophila (strain Philadelphia 1 / ATCC 33152 / DSM 7513) GN=artJ PE=4 SV=1 UPId=UP000000609 PPId=UP000000609	tr|Q5ZWG2|Q5ZWG2_LEGPH	10.2005	6.1788	8.18965	0.00734061
lpg0589	Uncharacterized protein OS=Legionella pneumophila subsp. pneumophila (strain Philadelphia 1 / ATCC 33152 / DSM 7513) GN=lpg0589 PE=4 SV=1 UPId=UP000000609 PPId=UP000000609	tr|Q5ZXZ1|Q5ZXZ1_LEGPH	7.57423	8.75139	8.16281	9.59742e-05
lpg0631	Type IV fimbrial biogenesis protein PilV OS=Legionella pneumophila subsp. pneumophila (strain Philadelphia 1 / ATCC 33152 / DSM 7513) GN=lpg0631 PE=4 SV=1 UPId=UP000000609 PPId=UP000000609	tr|Q5ZXV0|Q5ZXV0_LEGPH	8.01086	8.10114	8.056	1.78737e-06
lpg1172	TPR repeat protein OS=Legionella pneumophila subsp. pneumophila (strain Philadelphia 1 / ATCC 33152 / DSM 7513) GN=lpg1172 PE=4 SV=1 UPId=UP000000609 PPId=UP000000609	tr|Q5ZWB3|Q5ZWB3_LEGPH	7.79699	7.24978	7.52338	1.99165e-05
lpg1207	Uncharacterized protein OS=Legionella pneumophila subsp. pneumophila (strain Philadelphia 1 / ATCC 33152 / DSM 7513) GN=lpg1207 PE=1 SV=1 UPId=UP000000609 PPId=UP000000609	tr|Q5ZW80|Q5ZW80_LEGPH	9.53181	5.48554	7.50868	0.0199427
lpg0620	Uncharacterized protein OS=Legionella pneumophila subsp. pneumophila (strain Philadelphia 1 / ATCC 33152 / DSM 7513) GN=lpg0620 PE=4 SV=1 UPId=UP000000609 PPId=UP000000609	tr|Q5ZXW1|Q5ZXW1_LEGPH	7.39676	7.31728	7.35702	4.763e-06
lpg2406	Uncharacterized protein OS=Legionella pneumophila subsp. pneumophila (strain Philadelphia 1 / ATCC 33152 / DSM 7513) GN=lpg2406 PE=4 SV=1 UPId=UP000000609 PPId=UP000000609	tr|Q5ZSW0|Q5ZSW0_LEGPH	8.18671	5.70939	6.94805	0.00535024
hfq	RNA-binding protein Hfq OS=Legionella pneumophila subsp. pneumophila (strain Philadelphia 1 / ATCC 33152 / DSM 7513) GN=hfq PE=3 SV=1 UPId=UP000000609 PPId=UP000000609	sp|Q5ZZK1|HFQ_LEGPH	5.96845	7.60293	6.78569	0.00134722
lpg1161	Phosphoribosyltransferase OS=Legionella pneumophila subsp. pneumophila (strain Philadelphia 1 / ATCC 33152 / DSM 7513) GN=lpg1161 PE=4 SV=1 UPId=UP000000609 PPId=UP000000609	tr|Q5ZWC4|Q5ZWC4_LEGPH	6.89367	6.38822	6.64094	1.73921e-05
htpX	Heat shock protein HtpX OS=Legionella pneumophila subsp. pneumophila (strain Philadelphia 1 / ATCC 33152 / DSM 7513) GN=htpX PE=3 SV=1 UPId=UP000000609 PPId=UP000000609	tr|Q5ZYI6|Q5ZYI6_LEGPH	4.99643	8.22947	6.61295	0.00629289
lpg0527	Signal transduction protein OS=Legionella pneumophila subsp. pneumophila (strain Philadelphia 1 / ATCC 33152 / DSM 7513) GN=lpg0527 PE=4 SV=1 UPId=UP000000609 PPId=UP000000609	tr|Q5ZY46|Q5ZY46_LEGPH	8.33504	4.72132	6.52818	0.0153147
lpg0537	Transmission trait enhancer LetE OS=Legionella pneumophila subsp. pneumophila (strain Philadelphia 1 / ATCC 33152 / DSM 7513) GN=lpg0537 PE=4 SV=1 UPId=UP000000609 PPId=UP000000609	tr|Q5ZY36|Q5ZY36_LEGPH	6.02887	6.76282	6.39585	6.6518e-05
lpg1135	Bacterial regulatory proteins, TetR family OS=Legionella pneumophila subsp. pneumophila (strain Philadelphia 1 / ATCC 33152 / DSM 7513) GN=lpg1135 PE=4 SV=1 UPId=UP000000609 PPId=UP000000609	tr|Q5ZWF0|Q5ZWF0_LEGPH	4.28823	8.48806	6.38814	0.0315568
mdcA	Malonate decarboxylase alpha subunit OS=Legionella pneumophila subsp. pneumophila (strain Philadelphia 1 / ATCC 33152 / DSM 7513) GN=mdcA PE=4 SV=1 UPId=UP000000609 PPId=UP000000609	tr|Q5ZSU0|Q5ZSU0_LEGPH	5.4194	7.30127	6.36034	0.00118063
fixL	Sensor histidine kinase OS=Legionella pneumophila subsp. pneumophila (strain Philadelphia 1 / ATCC 33152 / DSM 7513) GN=fixL PE=4 SV=1 UPId=UP000000609 PPId=UP000000609	tr|Q5ZYT3|Q5ZYT3_LEGPH	4.62101	8.09763	6.35932	0.0118896
lpg0026	Amino acid permease OS=Legionella pneumophila subsp. pneumophila (strain Philadelphia 1 / ATCC 33152 / DSM 7513) GN=lpg0026 PE=4 SV=1 UPId=UP000000609 PPId=UP000000609	tr|Q5ZZI4|Q5ZZI4_LEGPH	8.83639	3.82034	6.32837	0.0290483
lpg2364	Uncharacterized protein OS=Legionella pneumophila subsp. pneumophila (strain Philadelphia 1 / ATCC 33152 / DSM 7513) GN=lpg2364 PE=4 SV=1 UPId=UP000000609 PPId=UP000000609	tr|Q5ZT02|Q5ZT02_LEGPH	6.01115	6.45704	6.2341	0.000193462
lpg0628	Type IV fimbrial biogenesis PilY1-related protein OS=Legionella pneumophila subsp. pneumophila (strain Philadelphia 1 / ATCC 33152 / DSM 7513) GN=lpg0628 PE=4 SV=1 UPId=UP000000609 PPId=UP000000609	tr|Q5ZXV3|Q5ZXV3_LEGPH	4.05433	8.28864	6.17148	0.0357002
sec7	Guanine nucleotide exchange protein OS=Legionella pneumophila subsp. pneumophila (strain Philadelphia 1 / ATCC 33152 / DSM 7513) GN=sec7 PE=1 SV=1 UPId=UP000000609 PPId=UP000000609	tr|Q5ZU58|Q5ZU58_LEGPH	6.54191	5.29779	5.91985	0.000813853
lpg1309	Uncharacterized protein OS=Legionella pneumophila subsp. pneumophila (strain Philadelphia 1 / ATCC 33152 / DSM 7513) GN=lpg1309 PE=4 SV=1 UPId=UP000000609 PPId=UP000000609	tr|Q5ZVX9|Q5ZVX9_LEGPH	6.00623	5.61311	5.80967	0.000615013
lpg0614	Uncharacterized protein OS=Legionella pneumophila subsp. pneumophila (strain Philadelphia 1 / ATCC 33152 / DSM 7513) GN=lpg0614 PE=4 SV=1 UPId=UP000000609 PPId=UP000000609	tr|Q5ZXW7|Q5ZXW7_LEGPH	6.29863	5.29193	5.79528	0.00106541
lpg1121	Uncharacterized protein OS=Legionella pneumophila subsp. pneumophila (strain Philadelphia 1 / ATCC 33152 / DSM 7513) GN=lpg1121 PE=4 SV=1 UPId=UP000000609 PPId=UP000000609	tr|Q5ZWG4|Q5ZWG4_LEGPH	5.56602	5.93565	5.75084	8.13144e-05
lpg1683	Uncharacterized protein OS=Legionella pneumophila subsp. pneumophila (strain Philadelphia 1 / ATCC 33152 / DSM 7513) GN=lpg1683 PE=1 SV=1 UPId=UP000000609 PPId=UP000000609	tr|Q5ZUV9|Q5ZUV9_LEGPH	5.69319	5.74808	5.72063	6.81358e-06
sidF	SidF, inhibitor of growth family, member 3 OS=Legionella pneumophila subsp. pneumophila (strain Philadelphia 1 / ATCC 33152 / DSM 7513) GN=sidF PE=1 SV=1 UPId=UP000000609 PPId=UP000000609	tr|Q5ZSD5|Q5ZSD5_LEGPH	7.93664	3.42594	5.68129	0.0288519
lpg0967	Uncharacterized protein OS=Legionella pneumophila subsp. pneumophila (strain Philadelphia 1 / ATCC 33152 / DSM 7513) GN=lpg0967 PE=4 SV=1 UPId=UP000000609 PPId=UP000000609	tr|Q5ZWW7|Q5ZWW7_LEGPH	6.08024	5.15555	5.61789	0.000283026
lpg2267	Prolidase OS=Legionella pneumophila subsp. pneumophila (strain Philadelphia 1 / ATCC 33152 / DSM 7513) GN=lpg2267 PE=4 SV=1 UPId=UP000000609 PPId=UP000000609	tr|Q5ZT95|Q5ZT95_LEGPH	6.38695	4.83939	5.61317	0.00145326
lpg1158	Uncharacterized protein OS=Legionella pneumophila subsp. pneumophila (strain Philadelphia 1 / ATCC 33152 / DSM 7513) GN=lpg1158 PE=4 SV=1 UPId=UP000000609 PPId=UP000000609	tr|Q5ZWC7|Q5ZWC7_LEGPH	5.91286	5.25422	5.58354	0.000457354
lpg1876	Uncharacterized protein OS=Legionella pneumophila subsp. pneumophila (strain Philadelphia 1 / ATCC 33152 / DSM 7513) GN=lpg1876 PE=4 SV=1 UPId=UP000000609 PPId=UP000000609	tr|Q5ZUC8|Q5ZUC8_LEGPH	5.10139	5.93193	5.51666	0.000252514
lpg2888	Uncharacterized protein OS=Legionella pneumophila subsp. pneumophila (strain Philadelphia 1 / ATCC 33152 / DSM 7513) GN=lpg2888 PE=4 SV=1 UPId=UP000000609 PPId=UP000000609	tr|Q5ZRJ3|Q5ZRJ3_LEGPH	4.66661	6.28316	5.47488	0.000692332
drrA	Multifunctional virulence effector protein DrrA OS=Legionella pneumophila subsp. pneumophila (strain Philadelphia 1 / ATCC 33152 / DSM 7513) GN=drrA PE=1 SV=1 UPId=UP000000609 PPId=UP000000609	sp|Q5ZSQ3|DRRA_LEGPH	5.79352	5.07624	5.43488	0.000115256
lpg1387	Uncharacterized protein OS=Legionella pneumophila subsp. pneumophila (strain Philadelphia 1 / ATCC 33152 / DSM 7513) GN=lpg1387 PE=4 SV=1 UPId=UP000000609 PPId=UP000000609	tr|Q5ZVQ3|Q5ZVQ3_LEGPH	5.72912	5.12595	5.42753	0.000353698
lpg1102	Uncharacterized protein OS=Legionella pneumophila subsp. pneumophila (strain Philadelphia 1 / ATCC 33152 / DSM 7513) GN=lpg1102 PE=4 SV=1 UPId=UP000000609 PPId=UP000000609	tr|Q5ZWI3|Q5ZWI3_LEGPH	4.72934	6.08958	5.40946	0.00105416
lpg1496	Uncharacterized protein OS=Legionella pneumophila subsp. pneumophila (strain Philadelphia 1 / ATCC 33152 / DSM 7513) GN=lpg1496 PE=1 SV=1 UPId=UP000000609 PPId=UP000000609	tr|Q5ZVE4|Q5ZVE4_LEGPH	5.27238	5.4854	5.37889	2.05596e-05
lpg0717	Uncharacterized protein OS=Legionella pneumophila subsp. pneumophila (strain Philadelphia 1 / ATCC 33152 / DSM 7513) GN=lpg0717 PE=4 SV=1 UPId=UP000000609 PPId=UP000000609	tr|Q5ZXL4|Q5ZXL4_LEGPH	4.62914	6.11929	5.37421	0.00109295
lpg1993	Polysaccharide deacetylase OS=Legionella pneumophila subsp. pneumophila (strain Philadelphia 1 / ATCC 33152 / DSM 7513) GN=lpg1993 PE=4 SV=1 UPId=UP000000609 PPId=UP000000609	tr|Q5ZU15|Q5ZU15_LEGPH	5.93897	4.57754	5.25826	0.000604125
lpg1961	Uncharacterized protein OS=Legionella pneumophila subsp. pneumophila (strain Philadelphia 1 / ATCC 33152 / DSM 7513) GN=lpg1961 PE=4 SV=1 UPId=UP000000609 PPId=UP000000609	tr|Q5ZU47|Q5ZU47_LEGPH	5.56879	4.93607	5.25243	0.000150293
lpg1937	Pyoverdine biosynthesis regulatory gene SyrP-like OS=Legionella pneumophila subsp. pneumophila (strain Philadelphia 1 / ATCC 33152 / DSM 7513) GN=lpg1937 PE=4 SV=1 UPId=UP000000609 PPId=UP000000609	tr|Q5ZU71|Q5ZU71_LEGPH	6.86303	3.62706	5.24505	0.0186585
lpg0197	UPF0145 protein lpg0197 OS=Legionella pneumophila subsp. pneumophila (strain Philadelphia 1 / ATCC 33152 / DSM 7513) GN=lpg0197 PE=3 SV=1 UPId=UP000000609 PPId=UP000000609	sp|Q5ZZ14|Y197_LEGPH	3.52699	6.91004	5.21851	0.0170449
lpg2385	Uncharacterized protein OS=Legionella pneumophila subsp. pneumophila (strain Philadelphia 1 / ATCC 33152 / DSM 7513) GN=lpg2385 PE=4 SV=1 UPId=UP000000609 PPId=UP000000609	tr|Q5ZSY1|Q5ZSY1_LEGPH	4.71307	5.68811	5.20059	0.000486745
ahpD	Alkyl hydroperoxide reductase AhpD OS=Legionella pneumophila subsp. pneumophila (strain Philadelphia 1 / ATCC 33152 / DSM 7513) GN=ahpD PE=3 SV=1 UPId=UP000000609 PPId=UP000000609	tr|Q5ZT16|Q5ZT16_LEGPH	5.38425	4.99578	5.19001	9.39839e-05
lpg2180	Sensory box histidine kinase/response regulator OS=Legionella pneumophila subsp. pneumophila (strain Philadelphia 1 / ATCC 33152 / DSM 7513) GN=lpg2180 PE=4 SV=1 UPId=UP000000609 PPId=UP000000609	tr|Q5ZTI2|Q5ZTI2_LEGPH	4.52699	5.81557	5.17128	0.00111316
pgi	Glucose-6-phosphate isomerase OS=Legionella pneumophila subsp. pneumophila (strain Philadelphia 1 / ATCC 33152 / DSM 7513) GN=pgi PE=3 SV=2 UPId=UP000000609 PPId=UP000000609	sp|Q5ZXH2|G6PI_LEGPH	3.85903	6.46567	5.16235	0.0036242
lpg0088	Glutamine ABC transporter OS=Legionella pneumophila subsp. pneumophila (strain Philadelphia 1 / ATCC 33152 / DSM 7513) GN=lpg0088 PE=4 SV=1 UPId=UP000000609 PPId=UP000000609	tr|Q5ZZC3|Q5ZZC3_LEGPH	4.73363	5.56324	5.14843	0.000233794
enhA	Enhanced entry protein EnhA OS=Legionella pneumophila subsp. pneumophila (strain Philadelphia 1 / ATCC 33152 / DSM 7513) GN=enhA PE=4 SV=1 UPId=UP000000609 PPId=UP000000609	tr|Q5ZX23|Q5ZX23_LEGPH	5.18881	5.0938	5.14131	3.77362e-05
lpg1055	Uncharacterized protein OS=Legionella pneumophila subsp. pneumophila (strain Philadelphia 1 / ATCC 33152 / DSM 7513) GN=lpg1055 PE=4 SV=1 UPId=UP000000609 PPId=UP000000609	tr|Q5ZWN0|Q5ZWN0_LEGPH	4.94376	5.30363	5.12369	9.84509e-05
lpg2181	Sensory box sensor histidine kinase/response regulator, putative OS=Legionella pneumophila subsp. pneumophila (strain Philadelphia 1 / ATCC 33152 / DSM 7513) GN=lpg2181 PE=4 SV=1 UPId=UP000000609 PPId=UP000000609	tr|Q5ZTI1|Q5ZTI1_LEGPH	4.91662	5.2818	5.09921	3.22242e-05
lpg1356	TPR repeat protein OS=Legionella pneumophila subsp. pneumophila (strain Philadelphia 1 / ATCC 33152 / DSM 7513) GN=lpg1356 PE=4 SV=1 UPId=UP000000609 PPId=UP000000609	tr|Q5ZVT4|Q5ZVT4_LEGPH	5.0368	5.11303	5.07491	9.794e-06
lpg1298	Uncharacterized protein OS=Legionella pneumophila subsp. pneumophila (strain Philadelphia 1 / ATCC 33152 / DSM 7513) GN=lpg1298 PE=4 SV=1 UPId=UP000000609 PPId=UP000000609	tr|Q5ZVZ0|Q5ZVZ0_LEGPH	4.96767	5.17578	5.07172	2.24544e-05
lpg2907	Uncharacterized protein OS=Legionella pneumophila subsp. pneumophila (strain Philadelphia 1 / ATCC 33152 / DSM 7513) GN=lpg2907 PE=4 SV=1 UPId=UP000000609 PPId=UP000000609	tr|Q5ZRH5|Q5ZRH5_LEGPH	4.87186	5.25873	5.06529	4.2675e-05
lpg1206	Sigma 54 modulation protein YhbH OS=Legionella pneumophila subsp. pneumophila (strain Philadelphia 1 / ATCC 33152 / DSM 7513) GN=lpg1206 PE=4 SV=1 UPId=UP000000609 PPId=UP000000609	tr|Q5ZW81|Q5ZW81_LEGPH	5.0757	5.0414	5.05855	1.31139e-05
lpg1385	Uncharacterized protein OS=Legionella pneumophila subsp. pneumophila (strain Philadelphia 1 / ATCC 33152 / DSM 7513) GN=lpg1385 PE=4 SV=1 UPId=UP000000609 PPId=UP000000609	tr|Q5ZVQ5|Q5ZVQ5_LEGPH	4.87177	5.23048	5.05112	5.65406e-05
lpg2272	Transmembrane protein OS=Legionella pneumophila subsp. pneumophila (strain Philadelphia 1 / ATCC 33152 / DSM 7513) GN=lpg2272 PE=4 SV=1 UPId=UP000000609 PPId=UP000000609	tr|Q5ZT90|Q5ZT90_LEGPH	5.7438	4.34813	5.04596	0.00341074
lpg1151	Uncharacterized protein OS=Legionella pneumophila subsp. pneumophila (strain Philadelphia 1 / ATCC 33152 / DSM 7513) GN=lpg1151 PE=4 SV=1 UPId=UP000000609 PPId=UP000000609	tr|Q5ZWD4|Q5ZWD4_LEGPH	4.92065	5.11767	5.01916	0.000423282
lpg2350	Alkylhydroperoxide reductase, AhpC/TSA family OS=Legionella pneumophila subsp. pneumophila (strain Philadelphia 1 / ATCC 33152 / DSM 7513) GN=lpg2350 PE=4 SV=1 UPId=UP000000609 PPId=UP000000609	tr|Q5ZT15|Q5ZT15_LEGPH	4.92189	5.07857	5.00023	1.04944e-05
lpg0891	Sensory box protein/GGDEF/EAL domains OS=Legionella pneumophila subsp. pneumophila (strain Philadelphia 1 / ATCC 33152 / DSM 7513) GN=lpg0891 PE=4 SV=1 UPId=UP000000609 PPId=UP000000609	tr|Q5ZX42|Q5ZX42_LEGPH	5.43057	4.45787	4.94422	0.000630421
paiA	Uncharacterized protein OS=Legionella pneumophila subsp. pneumophila (strain Philadelphia 1 / ATCC 33152 / DSM 7513) GN=paiA PE=4 SV=1 UPId=UP000000609 PPId=UP000000609	tr|Q5ZWG8|Q5ZWG8_LEGPH	4.73394	5.15361	4.94377	2.46523e-05
lpg1368	Uncharacterized protein OS=Legionella pneumophila subsp. pneumophila (strain Philadelphia 1 / ATCC 33152 / DSM 7513) GN=lpg1368 PE=1 SV=1 UPId=UP000000609 PPId=UP000000609	tr|Q5ZVS2|Q5ZVS2_LEGPH	4.81417	5.06187	4.93802	1.8398e-05
lpg2149	Uncharacterized protein OS=Legionella pneumophila subsp. pneumophila (strain Philadelphia 1 / ATCC 33152 / DSM 7513) GN=lpg2149 PE=4 SV=1 UPId=UP000000609 PPId=UP000000609	tr|Q5ZTL2|Q5ZTL2_LEGPH	4.44877	5.41793	4.93335	0.000290018
lpg0073	Diguanylate cyclase/phosphodiesterase domain 2 OS=Legionella pneumophila subsp. pneumophila (strain Philadelphia 1 / ATCC 33152 / DSM 7513) GN=lpg0073 PE=4 SV=1 UPId=UP000000609 PPId=UP000000609	tr|Q5ZZD8|Q5ZZD8_LEGPH	5.18767	4.64529	4.91648	8.21003e-05
lpg1112	Uncharacterized protein OS=Legionella pneumophila subsp. pneumophila (strain Philadelphia 1 / ATCC 33152 / DSM 7513) GN=lpg1112 PE=4 SV=1 UPId=UP000000609 PPId=UP000000609	tr|Q5ZWH3|Q5ZWH3_LEGPH	5.02596	4.78635	4.90615	0.000274559
lpg2849	TPR repeat OS=Legionella pneumophila subsp. pneumophila (strain Philadelphia 1 / ATCC 33152 / DSM 7513) GN=lpg2849 PE=4 SV=1 UPId=UP000000609 PPId=UP000000609	tr|Q5ZRN1|Q5ZRN1_LEGPH	4.74165	4.9967	4.86917	0.0095049
lpg2147	Uncharacterized protein OS=Legionella pneumophila subsp. pneumophila (strain Philadelphia 1 / ATCC 33152 / DSM 7513) GN=lpg2147 PE=1 SV=1 UPId=UP000000609 PPId=UP000000609	tr|Q5ZTL4|Q5ZTL4_LEGPH	4.72741	5.00182	4.86462	4.63156e-05
lpg0670	Uncharacterized protein OS=Legionella pneumophila subsp. pneumophila (strain Philadelphia 1 / ATCC 33152 / DSM 7513) GN=lpg0670 PE=4 SV=1 UPId=UP000000609 PPId=UP000000609	tr|Q5ZXR1|Q5ZXR1_LEGPH	4.36504	5.36332	4.86418	0.000379272
lpg0034	Uncharacterized protein OS=Legionella pneumophila subsp. pneumophila (strain Philadelphia 1 / ATCC 33152 / DSM 7513) GN=lpg0034 PE=4 SV=1 UPId=UP000000609 PPId=UP000000609	tr|Q5ZZH6|Q5ZZH6_LEGPH	6.35172	3.3706	4.86116	0.0151183
lpg2514	Outer membrane efflux protein (RND multidrug efflux) OS=Legionella pneumophila subsp. pneumophila (strain Philadelphia 1 / ATCC 33152 / DSM 7513) GN=lpg2514 PE=3 SV=1 UPId=UP000000609 PPId=UP000000609	tr|Q5ZSK3|Q5ZSK3_LEGPH	4.47447	5.23804	4.85625	0.0395316
lpg1669	Alpha-amylase, putative OS=Legionella pneumophila subsp. pneumophila (strain Philadelphia 1 / ATCC 33152 / DSM 7513) GN=lpg1669 PE=4 SV=1 UPId=UP000000609 PPId=UP000000609	tr|Q5ZUX3|Q5ZUX3_LEGPH	4.92432	4.74827	4.8363	2.28796e-05
lpg0195	Uncharacterized protein OS=Legionella pneumophila subsp. pneumophila (strain Philadelphia 1 / ATCC 33152 / DSM 7513) GN=lpg0195 PE=4 SV=1 UPId=UP000000609 PPId=UP000000609	tr|Q5ZZ16|Q5ZZ16_LEGPH	4.5795	5.04823	4.81387	7.75835e-05
vipE	VipE OS=Legionella pneumophila subsp. pneumophila (strain Philadelphia 1 / ATCC 33152 / DSM 7513) GN=vipE PE=1 SV=1 UPId=UP000000609 PPId=UP000000609	tr|Q5ZRR7|Q5ZRR7_LEGPH	4.68533	4.91643	4.80088	2.60522e-05
sdeA	Ubiquitinating/deubiquitinating enzyme SdeA OS=Legionella pneumophila subsp. pneumophila (strain Philadelphia 1 / ATCC 33152 / DSM 7513) GN=sdeA PE=1 SV=2 UPId=UP000000609 PPId=UP000000609	sp|Q5ZTK4|SDEA_LEGPH	4.83773	4.76031	4.79902	1.10983e-05
lpg0163	Hydrolases of the alpha/beta superfamily OS=Legionella pneumophila subsp. pneumophila (strain Philadelphia 1 / ATCC 33152 / DSM 7513) GN=lpg0163 PE=4 SV=1 UPId=UP000000609 PPId=UP000000609	tr|Q5ZZ48|Q5ZZ48_LEGPH	4.40596	5.0953	4.75063	0.000206864
sdhB	SdhB OS=Legionella pneumophila subsp. pneumophila (strain Philadelphia 1 / ATCC 33152 / DSM 7513) GN=sdhB PE=4 SV=1 UPId=UP000000609 PPId=UP000000609	tr|Q5ZZ76|Q5ZZ76_LEGPH	4.7486	4.67303	4.71082	2.25223e-05
lpg1046	Uncharacterized protein OS=Legionella pneumophila subsp. pneumophila (strain Philadelphia 1 / ATCC 33152 / DSM 7513) GN=lpg1046 PE=4 SV=1 UPId=UP000000609 PPId=UP000000609	tr|Q5ZWN9|Q5ZWN9_LEGPH	4.11155	5.27792	4.69473	0.00131424
lpg0415	Uncharacterized protein OS=Legionella pneumophila subsp. pneumophila (strain Philadelphia 1 / ATCC 33152 / DSM 7513) GN=lpg0415 PE=4 SV=1 UPId=UP000000609 PPId=UP000000609	tr|Q5ZYF7|Q5ZYF7_LEGPH	4.8394	4.46495	4.65217	8.28424e-05
lpg0585	Uncharacterized protein OS=Legionella pneumophila subsp. pneumophila (strain Philadelphia 1 / ATCC 33152 / DSM 7513) GN=lpg0585 PE=4 SV=1 UPId=UP000000609 PPId=UP000000609	tr|Q5ZXZ5|Q5ZXZ5_LEGPH	4.38442	4.91234	4.64838	7.75904e-05
lpg0741	Uncharacterized protein OS=Legionella pneumophila subsp. pneumophila (strain Philadelphia 1 / ATCC 33152 / DSM 7513) GN=lpg0741 PE=4 SV=1 UPId=UP000000609 PPId=UP000000609	tr|Q5ZXJ0|Q5ZXJ0_LEGPH	5.02577	4.26027	4.64302	0.000589379
lpg1127	Acyl CoA synthetase, long chain fatty acid:CoA ligase OS=Legionella pneumophila subsp. pneumophila (strain Philadelphia 1 / ATCC 33152 / DSM 7513) GN=lpg1127 PE=4 SV=1 UPId=UP000000609 PPId=UP000000609	tr|Q5ZWF8|Q5ZWF8_LEGPH	4.38413	4.86944	4.62679	4.37463e-05
lpg0151	Uncharacterized protein OS=Legionella pneumophila subsp. pneumophila (strain Philadelphia 1 / ATCC 33152 / DSM 7513) GN=lpg0151 PE=4 SV=1 UPId=UP000000609 PPId=UP000000609	tr|Q5ZZ60|Q5ZZ60_LEGPH	3.99469	5.18219	4.58844	0.000496135
lpg1960	Uncharacterized protein OS=Legionella pneumophila subsp. pneumophila (strain Philadelphia 1 / ATCC 33152 / DSM 7513) GN=lpg1960 PE=1 SV=1 UPId=UP000000609 PPId=UP000000609	tr|Q5ZU48|Q5ZU48_LEGPH	4.5471	4.61478	4.58094	1.95977e-05
legC8	Coiled-coil containing protein OS=Legionella pneumophila subsp. pneumophila (strain Philadelphia 1 / ATCC 33152 / DSM 7513) GN=legC8 PE=4 SV=1 UPId=UP000000609 PPId=UP000000609	tr|Q5ZRL9|Q5ZRL9_LEGPH	4.65183	4.50831	4.58007	1.3462e-05
lpg0625	Expressed protein OS=Legionella pneumophila subsp. pneumophila (strain Philadelphia 1 / ATCC 33152 / DSM 7513) GN=lpg0625 PE=4 SV=1 UPId=UP000000609 PPId=UP000000609	tr|Q5ZXV6|Q5ZXV6_LEGPH	5.42212	3.69075	4.55643	0.00698195
lpg2957	Stomatin like transmembrane protein OS=Legionella pneumophila subsp. pneumophila (strain Philadelphia 1 / ATCC 33152 / DSM 7513) GN=lpg2957 PE=4 SV=1 UPId=UP000000609 PPId=UP000000609	tr|Q5ZRC5|Q5ZRC5_LEGPH	4.6928	4.40384	4.54832	2.14553e-05
rtcB	RNA-splicing ligase RtcB OS=Legionella pneumophila subsp. pneumophila (strain Philadelphia 1 / ATCC 33152 / DSM 7513) GN=rtcB PE=3 SV=1 UPId=UP000000609 PPId=UP000000609	tr|Q5ZTG1|Q5ZTG1_LEGPH	4.39338	4.66498	4.52918	0.00024037
rre41	Sensory box (GGDEF/EAL domain) regulatory protein OS=Legionella pneumophila subsp. pneumophila (strain Philadelphia 1 / ATCC 33152 / DSM 7513) GN=rre41 PE=4 SV=1 UPId=UP000000609 PPId=UP000000609	tr|Q5ZZI1|Q5ZZI1_LEGPH	3.63744	5.38153	4.50948	0.00277498
lpg2482	SdbC OS=Legionella pneumophila subsp. pneumophila (strain Philadelphia 1 / ATCC 33152 / DSM 7513) GN=lpg2482 PE=4 SV=1 UPId=UP000000609 PPId=UP000000609	tr|Q5ZSN5|Q5ZSN5_LEGPH	4.46386	4.5347	4.49928	1.45781e-05
lpg1274	Uncharacterized protein OS=Legionella pneumophila subsp. pneumophila (strain Philadelphia 1 / ATCC 33152 / DSM 7513) GN=lpg1274 PE=4 SV=1 UPId=UP000000609 PPId=UP000000609	tr|Q5ZW14|Q5ZW14_LEGPH	4.35599	4.64086	4.49842	2.15164e-05
lpg0644	Uncharacterized protein OS=Legionella pneumophila subsp. pneumophila (strain Philadelphia 1 / ATCC 33152 / DSM 7513) GN=lpg0644 PE=4 SV=1 UPId=UP000000609 PPId=UP000000609	tr|Q5ZXT7|Q5ZXT7_LEGPH	4.71954	4.26449	4.49202	6.68195e-05
lpg1564	Integral membrane protein OS=Legionella pneumophila subsp. pneumophila (strain Philadelphia 1 / ATCC 33152 / DSM 7513) GN=lpg1564 PE=4 SV=1 UPId=UP000000609 PPId=UP000000609	tr|Q5ZV76|Q5ZV76_LEGPH	2.50875	6.43511	4.47193	0.0297519
lpg2493	Small heat shock protein HspC2 OS=Legionella pneumophila subsp. pneumophila (strain Philadelphia 1 / ATCC 33152 / DSM 7513) GN=lpg2493 PE=3 SV=1 UPId=UP000000609 PPId=UP000000609	tr|Q5ZSM4|Q5ZSM4_LEGPH	4.63712	4.2863	4.46171	5.95725e-05
lpg2844	Hypothetical histidine-rich protein OS=Legionella pneumophila subsp. pneumophila (strain Philadelphia 1 / ATCC 33152 / DSM 7513) GN=lpg2844 PE=4 SV=1 UPId=UP000000609 PPId=UP000000609	tr|Q5ZRN6|Q5ZRN6_LEGPH	4.36815	4.46531	4.41673	1.94563e-05
lpg2200	Uncharacterized protein OS=Legionella pneumophila subsp. pneumophila (strain Philadelphia 1 / ATCC 33152 / DSM 7513) GN=lpg2200 PE=4 SV=1 UPId=UP000000609 PPId=UP000000609	tr|Q5ZTG2|Q5ZTG2_LEGPH	4.19745	4.62464	4.41105	5.64261e-05
lpg2399	Hypothetical virulence protein OS=Legionella pneumophila subsp. pneumophila (strain Philadelphia 1 / ATCC 33152 / DSM 7513) GN=lpg2399 PE=4 SV=1 UPId=UP000000609 PPId=UP000000609	tr|Q5ZSW7|Q5ZSW7_LEGPH	3.97572	4.80028	4.388	0.000273433
lpg0878	Uncharacterized protein OS=Legionella pneumophila subsp. pneumophila (strain Philadelphia 1 / ATCC 33152 / DSM 7513) GN=lpg0878 PE=4 SV=1 UPId=UP000000609 PPId=UP000000609	tr|Q5ZX54|Q5ZX54_LEGPH	4.43484	4.31556	4.3752	0.000452981
lpg2153	Sid related protein-like OS=Legionella pneumophila subsp. pneumophila (strain Philadelphia 1 / ATCC 33152 / DSM 7513) GN=lpg2153 PE=4 SV=1 UPId=UP000000609 PPId=UP000000609	tr|Q5ZTK8|Q5ZTK8_LEGPH	4.50486	4.24329	4.37408	2.84235e-05
ndh	NADH dehydrogenase transmembrane protein OS=Legionella pneumophila subsp. pneumophila (strain Philadelphia 1 / ATCC 33152 / DSM 7513) GN=ndh PE=4 SV=1 UPId=UP000000609 PPId=UP000000609	tr|Q5ZXR0|Q5ZXR0_LEGPH	4.33549	4.38966	4.36258	1.79787e-05
hipB	Integration host factor subunit beta OS=Legionella pneumophila subsp. pneumophila (strain Philadelphia 1 / ATCC 33152 / DSM 7513) GN=hipB PE=3 SV=1 UPId=UP000000609 PPId=UP000000609	tr|Q5ZRC7|Q5ZRC7_LEGPH	3.90204	4.81908	4.36056	0.000211095
lpg1639	Uncharacterized protein OS=Legionella pneumophila subsp. pneumophila (strain Philadelphia 1 / ATCC 33152 / DSM 7513) GN=lpg1639 PE=4 SV=1 UPId=UP000000609 PPId=UP000000609	tr|Q5ZV03|Q5ZV03_LEGPH	4.23871	4.47476	4.35673	9.69667e-05
lpg1083	Uncharacterized protein OS=Legionella pneumophila subsp. pneumophila (strain Philadelphia 1 / ATCC 33152 / DSM 7513) GN=lpg1083 PE=4 SV=1 UPId=UP000000609 PPId=UP000000609	tr|Q5ZWK2|Q5ZWK2_LEGPH	4.04089	4.6483	4.3446	9.18188e-05
lpg1963	Uncharacterized protein OS=Legionella pneumophila subsp. pneumophila (strain Philadelphia 1 / ATCC 33152 / DSM 7513) GN=lpg1963 PE=4 SV=1 UPId=UP000000609 PPId=UP000000609	tr|Q5ZU45|Q5ZU45_LEGPH	3.1962	5.43919	4.3177	0.012257
sidG	SidG OS=Legionella pneumophila subsp. pneumophila (strain Philadelphia 1 / ATCC 33152 / DSM 7513) GN=sidG PE=4 SV=1 UPId=UP000000609 PPId=UP000000609	tr|Q5ZVT5|Q5ZVT5_LEGPH	4.89393	3.71118	4.30256	0.00188857
sodC	Superoxide dismutase [Cu-Zn] OS=Legionella pneumophila subsp. pneumophila (strain Philadelphia 1 / ATCC 33152 / DSM 7513) GN=sodC PE=3 SV=1 UPId=UP000000609 PPId=UP000000609	sp|Q5ZT17|SODC_LEGPH	4.15982	4.41307	4.28645	3.66388e-05
lpg0245	NAD-glutamate dehydrogenase OS=Legionella pneumophila subsp. pneumophila (strain Philadelphia 1 / ATCC 33152 / DSM 7513) GN=lpg0245 PE=4 SV=1 UPId=UP000000609 PPId=UP000000609	tr|Q5ZYW6|Q5ZYW6_LEGPH	4.42391	4.13139	4.27765	2.69135e-05
sidD	Adenosine monophosphate-protein hydrolase SidD OS=Legionella pneumophila subsp. pneumophila (strain Philadelphia 1 / ATCC 33152 / DSM 7513) GN=sidD PE=1 SV=1 UPId=UP000000609 PPId=UP000000609	sp|Q5ZSQ2|SIDD_LEGPH	4.88225	3.62758	4.25491	0.000733162
lpg1007	Cation efflux system HelB OS=Legionella pneumophila subsp. pneumophila (strain Philadelphia 1 / ATCC 33152 / DSM 7513) GN=lpg1007 PE=4 SV=1 UPId=UP000000609 PPId=UP000000609	tr|Q5ZWS8|Q5ZWS8_LEGPH	4.98961	3.49151	4.24056	0.00408989
lpg2526	Uncharacterized protein OS=Legionella pneumophila subsp. pneumophila (strain Philadelphia 1 / ATCC 33152 / DSM 7513) GN=lpg2526 PE=4 SV=1 UPId=UP000000609 PPId=UP000000609	tr|Q5ZSJ1|Q5ZSJ1_LEGPH	4.19124	4.1967	4.19397	3.70227e-05
lpg2017	Uncharacterized protein OS=Legionella pneumophila subsp. pneumophila (strain Philadelphia 1 / ATCC 33152 / DSM 7513) GN=lpg2017 PE=4 SV=1 UPId=UP000000609 PPId=UP000000609	tr|Q5ZTZ1|Q5ZTZ1_LEGPH	3.91845	4.4065	4.16247	0.000271563
enhB	Enhanced entry protein EnhB OS=Legionella pneumophila subsp. pneumophila (strain Philadelphia 1 / ATCC 33152 / DSM 7513) GN=enhB PE=4 SV=1 UPId=UP000000609 PPId=UP000000609	tr|Q5ZS79|Q5ZS79_LEGPH	3.74936	4.57323	4.1613	0.000572773
lpg1451	Uncharacterized protein OS=Legionella pneumophila subsp. pneumophila (strain Philadelphia 1 / ATCC 33152 / DSM 7513) GN=lpg1451 PE=4 SV=1 UPId=UP000000609 PPId=UP000000609	tr|Q5ZVI9|Q5ZVI9_LEGPH	3.99318	4.3235	4.15834	0.000299436
lpg1887	Uncharacterized protein OS=Legionella pneumophila subsp. pneumophila (strain Philadelphia 1 / ATCC 33152 / DSM 7513) GN=lpg1887 PE=4 SV=1 UPId=UP000000609 PPId=UP000000609	tr|Q5ZUC0|Q5ZUC0_LEGPH	4.36819	3.94118	4.15468	9.08734e-05
lpg2156	Sid related protein-like OS=Legionella pneumophila subsp. pneumophila (strain Philadelphia 1 / ATCC 33152 / DSM 7513) GN=lpg2156 PE=4 SV=1 UPId=UP000000609 PPId=UP000000609	tr|Q5ZTK5|Q5ZTK5_LEGPH	3.2227	5.08576	4.15423	0.00330148
lpg0737	Hypothetical signal peptide protein OS=Legionella pneumophila subsp. pneumophila (strain Philadelphia 1 / ATCC 33152 / DSM 7513) GN=lpg0737 PE=4 SV=1 UPId=UP000000609 PPId=UP000000609	tr|Q5ZXJ4|Q5ZXJ4_LEGPH	3.90194	4.36285	4.13239	0.000166941
lpg0244	Pyridine nucleotide-disulfide oxidoreductase OS=Legionella pneumophila subsp. pneumophila (strain Philadelphia 1 / ATCC 33152 / DSM 7513) GN=lpg0244 PE=4 SV=1 UPId=UP000000609 PPId=UP000000609	tr|Q5ZYW7|Q5ZYW7_LEGPH	3.64102	4.61321	4.12711	0.00108102
lpg0586	UPF0301 protein lpg0586 OS=Legionella pneumophila subsp. pneumophila (strain Philadelphia 1 / ATCC 33152 / DSM 7513) GN=lpg0586 PE=3 SV=1 UPId=UP000000609 PPId=UP000000609	sp|Q5ZXZ4|Y586_LEGPH	4.8914	3.31037	4.10089	0.00408657
lpg2820	Aldo/keto reductase OS=Legionella pneumophila subsp. pneumophila (strain Philadelphia 1 / ATCC 33152 / DSM 7513) GN=lpg2820 PE=4 SV=1 UPId=UP000000609 PPId=UP000000609	tr|Q5ZRR0|Q5ZRR0_LEGPH	3.84331	4.358	4.10065	9.50704e-05
lpg0277	Sensory box protein, GGDEF family protein, LssE OS=Legionella pneumophila subsp. pneumophila (strain Philadelphia 1 / ATCC 33152 / DSM 7513) GN=lpg0277 PE=4 SV=1 UPId=UP000000609 PPId=UP000000609	tr|Q5ZYT4|Q5ZYT4_LEGPH	3.75338	4.42453	4.08895	0.000121632
lpg1491	Uncharacterized protein OS=Legionella pneumophila subsp. pneumophila (strain Philadelphia 1 / ATCC 33152 / DSM 7513) GN=lpg1491 PE=4 SV=1 UPId=UP000000609 PPId=UP000000609	tr|Q5ZVE9|Q5ZVE9_LEGPH	4.99096	3.06744	4.0292	0.00656622
ihfA	Integration host factor subunit alpha OS=Legionella pneumophila subsp. pneumophila (strain Philadelphia 1 / ATCC 33152 / DSM 7513) GN=ihfA PE=3 SV=1 UPId=UP000000609 PPId=UP000000609	sp|Q5ZS10|IHFA_LEGPH	4.12524	3.92436	4.0248	3.01416e-05
lpg2207	Uncharacterized protein OS=Legionella pneumophila subsp. pneumophila (strain Philadelphia 1 / ATCC 33152 / DSM 7513) GN=lpg2207 PE=4 SV=1 UPId=UP000000609 PPId=UP000000609	tr|Q5ZTF5|Q5ZTF5_LEGPH	4.0202	4.01559	4.0179	1.92606e-05
lpg2603	Uncharacterized protein OS=Legionella pneumophila subsp. pneumophila (strain Philadelphia 1 / ATCC 33152 / DSM 7513) GN=lpg2603 PE=4 SV=1 UPId=UP000000609 PPId=UP000000609	tr|Q5ZSB6|Q5ZSB6_LEGPH	3.70468	4.22939	3.96703	8.17548e-05
lpg2197	Ketosteroid isomerase OS=Legionella pneumophila subsp. pneumophila (strain Philadelphia 1 / ATCC 33152 / DSM 7513) GN=lpg2197 PE=4 SV=1 UPId=UP000000609 PPId=UP000000609	tr|Q5ZTG5|Q5ZTG5_LEGPH	3.81689	4.11056	3.96372	4.08155e-05
lpg2222	TPR repeat protein, protein-protein interaction OS=Legionella pneumophila subsp. pneumophila (strain Philadelphia 1 / ATCC 33152 / DSM 7513) GN=lpg2222 PE=4 SV=1 UPId=UP000000609 PPId=UP000000609	tr|Q5ZTE0|Q5ZTE0_LEGPH	3.64786	4.24287	3.94536	0.000297248
lpg1145	Uncharacterized protein OS=Legionella pneumophila subsp. pneumophila (strain Philadelphia 1 / ATCC 33152 / DSM 7513) GN=lpg1145 PE=4 SV=1 UPId=UP000000609 PPId=UP000000609	tr|Q5ZWE0|Q5ZWE0_LEGPH	3.89484	3.98773	3.94128	0.000347181
lpg1583	Succinate semialdehyde dehyrogenase (NADP+) OS=Legionella pneumophila subsp. pneumophila (strain Philadelphia 1 / ATCC 33152 / DSM 7513) GN=lpg1583 PE=4 SV=1 UPId=UP000000609 PPId=UP000000609	tr|Q5ZV57|Q5ZV57_LEGPH	3.66373	4.15637	3.91005	0.000151518
sidC	SidC, interaptin OS=Legionella pneumophila subsp. pneumophila (strain Philadelphia 1 / ATCC 33152 / DSM 7513) GN=sidC PE=1 SV=1 UPId=UP000000609 PPId=UP000000609	tr|Q5ZSK6|Q5ZSK6_LEGPH	3.9028	3.90953	3.90617	2.01442e-05
lpg2568	Uncharacterized protein OS=Legionella pneumophila subsp. pneumophila (strain Philadelphia 1 / ATCC 33152 / DSM 7513) GN=lpg2568 PE=4 SV=1 UPId=UP000000609 PPId=UP000000609	tr|Q5ZSE9|Q5ZSE9_LEGPH	2.90316	4.89166	3.89741	0.00499971
kmo	Kynurenine 3-monooxygenase OS=Legionella pneumophila subsp. pneumophila (strain Philadelphia 1 / ATCC 33152 / DSM 7513) GN=kmo PE=3 SV=1 UPId=UP000000609 PPId=UP000000609	tr|Q5ZX41|Q5ZX41_LEGPH	3.23372	4.53569	3.8847	0.00151485
lpg2440	Glutathione S-transferase OS=Legionella pneumophila subsp. pneumophila (strain Philadelphia 1 / ATCC 33152 / DSM 7513) GN=lpg2440 PE=4 SV=1 UPId=UP000000609 PPId=UP000000609	tr|Q5ZSS6|Q5ZSS6_LEGPH	4.11618	3.65013	3.88315	0.000215709
lpg0893	Uncharacterized protein OS=Legionella pneumophila subsp. pneumophila (strain Philadelphia 1 / ATCC 33152 / DSM 7513) GN=lpg0893 PE=4 SV=1 UPId=UP000000609 PPId=UP000000609	tr|Q5ZX40|Q5ZX40_LEGPH	4.31902	3.42995	3.87448	0.000381686
lpg1032	Uncharacterized protein OS=Legionella pneumophila subsp. pneumophila (strain Philadelphia 1 / ATCC 33152 / DSM 7513) GN=lpg1032 PE=4 SV=1 UPId=UP000000609 PPId=UP000000609	tr|Q5ZWQ3|Q5ZWQ3_LEGPH	4.54134	3.19307	3.86721	0.00173872
lpg1125	Cystine/glutamine-binding periplasmic protein OS=Legionella pneumophila subsp. pneumophila (strain Philadelphia 1 / ATCC 33152 / DSM 7513) GN=lpg1125 PE=4 SV=1 UPId=UP000000609 PPId=UP000000609	tr|Q5ZWG0|Q5ZWG0_LEGPH	3.88655	3.79814	3.84235	0.00180316
lpg1011	Uncharacterized protein OS=Legionella pneumophila subsp. pneumophila (strain Philadelphia 1 / ATCC 33152 / DSM 7513) GN=lpg1011 PE=4 SV=1 UPId=UP000000609 PPId=UP000000609	tr|Q5ZWS4|Q5ZWS4_LEGPH	3.81654	3.86273	3.83963	2.70202e-05
lpg0499	Carboxy-terminal protease OS=Legionella pneumophila subsp. pneumophila (strain Philadelphia 1 / ATCC 33152 / DSM 7513) GN=lpg0499 PE=3 SV=1 UPId=UP000000609 PPId=UP000000609	tr|Q5ZY73|Q5ZY73_LEGPH	4.07332	3.60465	3.83899	7.23452e-05
lpg2187	Uncharacterized protein OS=Legionella pneumophila subsp. pneumophila (strain Philadelphia 1 / ATCC 33152 / DSM 7513) GN=lpg2187 PE=4 SV=1 UPId=UP000000609 PPId=UP000000609	tr|Q5ZTH5|Q5ZTH5_LEGPH	4.6105	3.05063	3.83056	0.00176905
lpg2368	Uncharacterized protein OS=Legionella pneumophila subsp. pneumophila (strain Philadelphia 1 / ATCC 33152 / DSM 7513) GN=lpg2368 PE=4 SV=1 UPId=UP000000609 PPId=UP000000609	tr|Q5ZSZ8|Q5ZSZ8_LEGPH	6.71341	0.941969	3.82769	0.165793
lpg2442	PhnB protein OS=Legionella pneumophila subsp. pneumophila (strain Philadelphia 1 / ATCC 33152 / DSM 7513) GN=lpg2442 PE=4 SV=1 UPId=UP000000609 PPId=UP000000609	tr|Q5ZSS4|Q5ZSS4_LEGPH	3.78296	3.86037	3.82166	2.83064e-05
artJ	Arginine 3rd transport system periplasmic binding protein OS=Legionella pneumophila subsp. pneumophila (strain Philadelphia 1 / ATCC 33152 / DSM 7513) GN=artJ PE=3 SV=1 UPId=UP000000609 PPId=UP000000609	tr|Q5ZZH3|Q5ZZH3_LEGPH	3.3452	4.12227	3.73373	0.00138417
enhA	Enhanced entry protein EnhA OS=Legionella pneumophila subsp. pneumophila (strain Philadelphia 1 / ATCC 33152 / DSM 7513) GN=enhA PE=4 SV=1 UPId=UP000000609 PPId=UP000000609	tr|Q5ZS78|Q5ZS78_LEGPH	3.53062	3.90253	3.71658	0.000108535
lpg2248	Uncharacterized protein OS=Legionella pneumophila subsp. pneumophila (strain Philadelphia 1 / ATCC 33152 / DSM 7513) GN=lpg2248 PE=4 SV=1 UPId=UP000000609 PPId=UP000000609	tr|Q5ZTB4|Q5ZTB4_LEGPH	3.75856	3.64924	3.7039	2.84227e-05
lpg0550	Uncharacterized protein OS=Legionella pneumophila subsp. pneumophila (strain Philadelphia 1 / ATCC 33152 / DSM 7513) GN=lpg0550 PE=4 SV=1 UPId=UP000000609 PPId=UP000000609	tr|Q5ZY24|Q5ZY24_LEGPH	4.58056	2.82693	3.70374	0.00284348
lpg0953	AMP-binding protein OS=Legionella pneumophila subsp. pneumophila (strain Philadelphia 1 / ATCC 33152 / DSM 7513) GN=lpg0953 PE=4 SV=1 UPId=UP000000609 PPId=UP000000609	tr|Q5ZWY1|Q5ZWY1_LEGPH	4.73477	2.66577	3.70027	0.00861968
maeA	Malate dehydrogenase (NAD-linked), malic enzyme OS=Legionella pneumophila subsp. pneumophila (strain Philadelphia 1 / ATCC 33152 / DSM 7513) GN=maeA PE=3 SV=1 UPId=UP000000609 PPId=UP000000609	tr|Q5ZRB1|Q5ZRB1_LEGPH	3.78271	3.59627	3.68949	5.23239e-05
lpg2512	RND multidrug efflux transporter MexF OS=Legionella pneumophila subsp. pneumophila (strain Philadelphia 1 / ATCC 33152 / DSM 7513) GN=lpg2512 PE=3 SV=1 UPId=UP000000609 PPId=UP000000609	tr|Q5ZSK5|Q5ZSK5_LEGPH	6.83493	0.525495	3.68021	0.203711
lpg0279	Uncharacterized protein OS=Legionella pneumophila subsp. pneumophila (strain Philadelphia 1 / ATCC 33152 / DSM 7513) GN=lpg0279 PE=4 SV=1 UPId=UP000000609 PPId=UP000000609	tr|Q5ZYT2|Q5ZYT2_LEGPH	3.55167	3.78409	3.66788	6.71896e-05
lpg0023	Transmembrane protein OS=Legionella pneumophila subsp. pneumophila (strain Philadelphia 1 / ATCC 33152 / DSM 7513) GN=lpg0023 PE=4 SV=1 UPId=UP000000609 PPId=UP000000609	tr|Q5ZZI7|Q5ZZI7_LEGPH	4.28185	3.03471	3.65828	0.00238896
lpg0385	LemA protein OS=Legionella pneumophila subsp. pneumophila (strain Philadelphia 1 / ATCC 33152 / DSM 7513) GN=lpg0385 PE=4 SV=1 UPId=UP000000609 PPId=UP000000609	tr|Q5ZYI7|Q5ZYI7_LEGPH	3.58201	3.73271	3.65736	5.03153e-05
sidE	SidE OS=Legionella pneumophila subsp. pneumophila (strain Philadelphia 1 / ATCC 33152 / DSM 7513) GN=sidE PE=4 SV=1 UPId=UP000000609 PPId=UP000000609	tr|Q5ZYX7|Q5ZYX7_LEGPH	3.05862	4.22692	3.64277	0.00373357
lpg0672	Acetoacetate decarboxylase ADC OS=Legionella pneumophila subsp. pneumophila (strain Philadelphia 1 / ATCC 33152 / DSM 7513) GN=lpg0672 PE=1 SV=1 UPId=UP000000609 PPId=UP000000609	tr|Q5ZXQ9|Q5ZXQ9_LEGPH	3.56228	3.68014	3.62121	3.66818e-05
lpg2528	Alpha-amylase, putative OS=Legionella pneumophila subsp. pneumophila (strain Philadelphia 1 / ATCC 33152 / DSM 7513) GN=lpg2528 PE=4 SV=1 UPId=UP000000609 PPId=UP000000609	tr|Q5ZSI9|Q5ZSI9_LEGPH	2.69968	4.4962	3.59794	0.00433628
bdhA	3-hydroxybutyrate dehydrogenase OS=Legionella pneumophila subsp. pneumophila (strain Philadelphia 1 / ATCC 33152 / DSM 7513) GN=bdhA PE=3 SV=1 UPId=UP000000609 PPId=UP000000609	tr|Q5ZT49|Q5ZT49_LEGPH	3.58113	3.59636	3.58874	2.89414e-05
lpg0013	Pirin-like protein OS=Legionella pneumophila subsp. pneumophila (strain Philadelphia 1 / ATCC 33152 / DSM 7513) GN=lpg0013 PE=3 SV=1 UPId=UP000000609 PPId=UP000000609	tr|Q5ZZJ7|Q5ZZJ7_LEGPH	3.6051	3.54158	3.57334	5.57796e-05
lpg2317	Transmembrane protein OS=Legionella pneumophila subsp. pneumophila (strain Philadelphia 1 / ATCC 33152 / DSM 7513) GN=lpg2317 PE=4 SV=1 UPId=UP000000609 PPId=UP000000609	tr|Q5ZT48|Q5ZT48_LEGPH	3.24756	3.88704	3.5673	0.000335771
lpg0599	Poly-beta-hydroxybutyrate polymerase OS=Legionella pneumophila subsp. pneumophila (strain Philadelphia 1 / ATCC 33152 / DSM 7513) GN=lpg0599 PE=4 SV=1 UPId=UP000000609 PPId=UP000000609	tr|Q5ZXY1|Q5ZXY1_LEGPH	4.19405	2.81745	3.50575	0.00578114
lpg2681	4-hydroxy-2-oxovalerate aldolase OS=Legionella pneumophila subsp. pneumophila (strain Philadelphia 1 / ATCC 33152 / DSM 7513) GN=lpg2681 PE=4 SV=1 UPId=UP000000609 PPId=UP000000609	tr|Q5ZS38|Q5ZS38_LEGPH	4.06158	2.9427	3.50214	0.0115034
lpg2393	Bacterioferritin (Cytochrome b1) OS=Legionella pneumophila subsp. pneumophila (strain Philadelphia 1 / ATCC 33152 / DSM 7513) GN=lpg2393 PE=4 SV=1 UPId=UP000000609 PPId=UP000000609	tr|Q5ZSX3|Q5ZSX3_LEGPH	3.40953	3.56958	3.48956	0.000111569
uptC	Type II secretion system protein (Twitching motility protein) OS=Legionella pneumophila subsp. pneumophila (strain Philadelphia 1 / ATCC 33152 / DSM 7513) GN=uptC PE=4 SV=1 UPId=UP000000609 PPId=UP000000609	tr|Q5ZT42|Q5ZT42_LEGPH	3.83862	3.1019	3.47026	0.000471054
lpg0120	IcmL-like OS=Legionella pneumophila subsp. pneumophila (strain Philadelphia 1 / ATCC 33152 / DSM 7513) GN=lpg0120 PE=1 SV=1 UPId=UP000000609 PPId=UP000000609	tr|Q5ZZ91|Q5ZZ91_LEGPH	3.35774	3.54871	3.45323	0.000688372
lpg2311	Interaptin OS=Legionella pneumophila subsp. pneumophila (strain Philadelphia 1 / ATCC 33152 / DSM 7513) GN=lpg2311 PE=4 SV=1 UPId=UP000000609 PPId=UP000000609	tr|Q5ZT54|Q5ZT54_LEGPH	3.31602	3.59028	3.45315	0.000117383
lpg2626	Uncharacterized protein OS=Legionella pneumophila subsp. pneumophila (strain Philadelphia 1 / ATCC 33152 / DSM 7513) GN=lpg2626 PE=4 SV=1 UPId=UP000000609 PPId=UP000000609	tr|Q5ZS93|Q5ZS93_LEGPH	3.11603	3.78491	3.45047	0.000346149
lpg2761	Uncharacterized protein OS=Legionella pneumophila subsp. pneumophila (strain Philadelphia 1 / ATCC 33152 / DSM 7513) GN=lpg2761 PE=4 SV=1 UPId=UP000000609 PPId=UP000000609	tr|Q5ZRW5|Q5ZRW5_LEGPH	3.37516	3.5128	3.44398	3.82148e-05
lpg1540	Universal stress protein OS=Legionella pneumophila subsp. pneumophila (strain Philadelphia 1 / ATCC 33152 / DSM 7513) GN=lpg1540 PE=3 SV=1 UPId=UP000000609 PPId=UP000000609	tr|Q5ZVA0|Q5ZVA0_LEGPH	4.28907	2.59531	3.44219	0.0123575
lpg0074	Glutamate synthase OS=Legionella pneumophila subsp. pneumophila (strain Philadelphia 1 / ATCC 33152 / DSM 7513) GN=lpg0074 PE=3 SV=1 UPId=UP000000609 PPId=UP000000609	tr|Q5ZZD7|Q5ZZD7_LEGPH	2.08637	4.68331	3.38484	0.013991
lpg2161	Uncharacterized protein OS=Legionella pneumophila subsp. pneumophila (strain Philadelphia 1 / ATCC 33152 / DSM 7513) GN=lpg2161 PE=4 SV=1 UPId=UP000000609 PPId=UP000000609	tr|Q5ZTK0|Q5ZTK0_LEGPH	3.34181	3.41882	3.38031	4.11923e-05
lpg0563	Uncharacterized protein OS=Legionella pneumophila subsp. pneumophila (strain Philadelphia 1 / ATCC 33152 / DSM 7513) GN=lpg0563 PE=4 SV=1 UPId=UP000000609 PPId=UP000000609	tr|Q5ZY12|Q5ZY12_LEGPH	3.26121	3.47204	3.36663	4.665e-05
lpg2958	Transmembrane protein OS=Legionella pneumophila subsp. pneumophila (strain Philadelphia 1 / ATCC 33152 / DSM 7513) GN=lpg2958 PE=4 SV=1 UPId=UP000000609 PPId=UP000000609	tr|Q5ZRC4|Q5ZRC4_LEGPH	3.54536	3.17706	3.36121	9.89379e-05
lpg2510	SdcA OS=Legionella pneumophila subsp. pneumophila (strain Philadelphia 1 / ATCC 33152 / DSM 7513) GN=lpg2510 PE=4 SV=1 UPId=UP000000609 PPId=UP000000609	tr|Q5ZSK7|Q5ZSK7_LEGPH	3.45629	3.25183	3.35406	9.66619e-05
lpg1939	Polyketide synthase, type I OS=Legionella pneumophila subsp. pneumophila (strain Philadelphia 1 / ATCC 33152 / DSM 7513) GN=lpg1939 PE=3 SV=1 UPId=UP000000609 PPId=UP000000609	tr|Q5ZU69|Q5ZU69_LEGPH	3.43332	3.2642	3.34876	9.5747e-05
lpg1099	Uncharacterized protein OS=Legionella pneumophila subsp. pneumophila (strain Philadelphia 1 / ATCC 33152 / DSM 7513) GN=lpg1099 PE=4 SV=1 UPId=UP000000609 PPId=UP000000609	tr|Q5ZWI6|Q5ZWI6_LEGPH	2.60985	4.07199	3.34092	0.0656171
lpg1648	Signal peptide protein OS=Legionella pneumophila subsp. pneumophila (strain Philadelphia 1 / ATCC 33152 / DSM 7513) GN=lpg1648 PE=4 SV=1 UPId=UP000000609 PPId=UP000000609	tr|Q5ZUZ4|Q5ZUZ4_LEGPH	3.1125	3.4687	3.2906	0.000562129
lpg1889	Lipase OS=Legionella pneumophila subsp. pneumophila (strain Philadelphia 1 / ATCC 33152 / DSM 7513) GN=lpg1889 PE=4 SV=1 UPId=UP000000609 PPId=UP000000609	tr|Q5ZUB8|Q5ZUB8_LEGPH	3.33751	3.20498	3.27124	7.53332e-05
lpg2155	Uncharacterized protein OS=Legionella pneumophila subsp. pneumophila (strain Philadelphia 1 / ATCC 33152 / DSM 7513) GN=lpg2155 PE=4 SV=1 UPId=UP000000609 PPId=UP000000609	tr|Q5ZTK6|Q5ZTK6_LEGPH	3.03774	3.46502	3.25138	0.000325732
mhpC	Lipolytic enzyme OS=Legionella pneumophila subsp. pneumophila (strain Philadelphia 1 / ATCC 33152 / DSM 7513) GN=mhpC PE=4 SV=1 UPId=UP000000609 PPId=UP000000609	tr|Q5ZYX4|Q5ZYX4_LEGPH	3.16052	3.27391	3.21721	6.22559e-05
phbC	Polyhydroxyalkanoic synthase OS=Legionella pneumophila subsp. pneumophila (strain Philadelphia 1 / ATCC 33152 / DSM 7513) GN=phbC PE=4 SV=1 UPId=UP000000609 PPId=UP000000609	tr|Q5ZWM7|Q5ZWM7_LEGPH	4.44067	1.89302	3.16684	0.0284061
lpg1113	Uncharacterized protein OS=Legionella pneumophila subsp. pneumophila (strain Philadelphia 1 / ATCC 33152 / DSM 7513) GN=lpg1113 PE=4 SV=1 UPId=UP000000609 PPId=UP000000609	tr|Q5ZWH2|Q5ZWH2_LEGPH	3.05428	3.27747	3.16588	7.1793e-05
lpg2499	Cytokinin riboside 5'-monophosphate phosphoribohydrolase OS=Legionella pneumophila subsp. pneumophila (strain Philadelphia 1 / ATCC 33152 / DSM 7513) GN=lpg2499 PE=3 SV=1 UPId=UP000000609 PPId=UP000000609	tr|Q5ZSL8|Q5ZSL8_LEGPH	3.64198	2.65393	3.14796	0.00157467
pilE3	Type IV pilin OS=Legionella pneumophila subsp. pneumophila (strain Philadelphia 1 / ATCC 33152 / DSM 7513) GN=pilE3 PE=4 SV=1 UPId=UP000000609 PPId=UP000000609	tr|Q5ZXV4|Q5ZXV4_LEGPH	3.1285	3.14037	3.13444	0.000163665
lpg1965	Uncharacterized protein OS=Legionella pneumophila subsp. pneumophila (strain Philadelphia 1 / ATCC 33152 / DSM 7513) GN=lpg1965 PE=4 SV=1 UPId=UP000000609 PPId=UP000000609	tr|Q5ZU43|Q5ZU43_LEGPH	3.58872	2.66293	3.12582	0.000924553
lpg0612	Alcohol dehydrogenase (NADP-dependent, zinc-type) OS=Legionella pneumophila subsp. pneumophila (strain Philadelphia 1 / ATCC 33152 / DSM 7513) GN=lpg0612 PE=3 SV=1 UPId=UP000000609 PPId=UP000000609	tr|Q5ZXW9|Q5ZXW9_LEGPH	2.94315	3.23688	3.09001	0.000546396
lpg1036	Outer membrane lipoprotein OS=Legionella pneumophila subsp. pneumophila (strain Philadelphia 1 / ATCC 33152 / DSM 7513) GN=lpg1036 PE=4 SV=1 UPId=UP000000609 PPId=UP000000609	tr|Q5ZWP9|Q5ZWP9_LEGPH	2.64543	3.52445	3.08494	0.000728017
icmJ	IcmJ (DotN) OS=Legionella pneumophila subsp. pneumophila (strain Philadelphia 1 / ATCC 33152 / DSM 7513) GN=icmJ PE=4 SV=1 UPId=UP000000609 PPId=UP000000609	tr|Q5ZYB7|Q5ZYB7_LEGPH	5.68857	0.436707	3.06264	0.113913
lpg1030	Uncharacterized protein OS=Legionella pneumophila subsp. pneumophila (strain Philadelphia 1 / ATCC 33152 / DSM 7513) GN=lpg1030 PE=4 SV=1 UPId=UP000000609 PPId=UP000000609	tr|Q5ZWQ5|Q5ZWQ5_LEGPH	2.82879	3.23046	3.02963	0.000264564
lpg1136	Uncharacterized protein OS=Legionella pneumophila subsp. pneumophila (strain Philadelphia 1 / ATCC 33152 / DSM 7513) GN=lpg1136 PE=4 SV=1 UPId=UP000000609 PPId=UP000000609	tr|Q5ZWE9|Q5ZWE9_LEGPH	3.08187	2.97399	3.02793	0.00036216
lpg1551	Uncharacterized protein OS=Legionella pneumophila subsp. pneumophila (strain Philadelphia 1 / ATCC 33152 / DSM 7513) GN=lpg1551 PE=4 SV=1 UPId=UP000000609 PPId=UP000000609	tr|Q5ZV89|Q5ZV89_LEGPH	2.98352	3.00238	2.99295	0.000116919
lpg1228	Uncharacterized protein OS=Legionella pneumophila subsp. pneumophila (strain Philadelphia 1 / ATCC 33152 / DSM 7513) GN=lpg1228 PE=4 SV=1 UPId=UP000000609 PPId=UP000000609	tr|Q5ZW59|Q5ZW59_LEGPH	3.26206	2.70672	2.98439	0.00235332
lpg2527	Uncharacterized protein OS=Legionella pneumophila subsp. pneumophila (strain Philadelphia 1 / ATCC 33152 / DSM 7513) GN=lpg2527 PE=4 SV=1 UPId=UP000000609 PPId=UP000000609	tr|Q5ZSJ0|Q5ZSJ0_LEGPH	2.73232	3.21178	2.97205	0.000474963
mutM	Formamidopyrimidine-DNA glycosylase OS=Legionella pneumophila subsp. pneumophila (strain Philadelphia 1 / ATCC 33152 / DSM 7513) GN=mutM PE=3 SV=3 UPId=UP000000609 PPId=UP000000609	sp|Q5ZY18|FPG_LEGPH	7.49293	-1.55254	2.97019	0.308563
pilE	Tfp pilus assembly protein, major type IV pilin class A OS=Legionella pneumophila subsp. pneumophila (strain Philadelphia 1 / ATCC 33152 / DSM 7513) GN=pilE PE=3 SV=1 UPId=UP000000609 PPId=UP000000609	tr|Q5ZU92|Q5ZU92_LEGPH	3.18179	2.71201	2.9469	0.00029203
lpg0477	RNA polymerase sigma-54 factor OS=Legionella pneumophila subsp. pneumophila (strain Philadelphia 1 / ATCC 33152 / DSM 7513) GN=lpg0477 PE=3 SV=1 UPId=UP000000609 PPId=UP000000609	tr|Q5ZY95|Q5ZY95_LEGPH	3.74401	2.12739	2.9357	0.0095268
lpg2240	Dipeptidyl aminopeptidase/acylaminoacyl peptidase OS=Legionella pneumophila subsp. pneumophila (strain Philadelphia 1 / ATCC 33152 / DSM 7513) GN=lpg2240 PE=4 SV=1 UPId=UP000000609 PPId=UP000000609	tr|Q5ZTC2|Q5ZTC2_LEGPH	3.22325	2.56091	2.89208	0.00475721
enhC	Enhanced entry protein EnhC OS=Legionella pneumophila subsp. pneumophila (strain Philadelphia 1 / ATCC 33152 / DSM 7513) GN=enhC PE=4 SV=1 UPId=UP000000609 PPId=UP000000609	tr|Q5ZS80|Q5ZS80_LEGPH	2.94013	2.78441	2.86227	7.17586e-05
lpg0081	Uncharacterized protein OS=Legionella pneumophila subsp. pneumophila (strain Philadelphia 1 / ATCC 33152 / DSM 7513) GN=lpg0081 PE=4 SV=1 UPId=UP000000609 PPId=UP000000609	tr|Q5ZZD0|Q5ZZD0_LEGPH	2.37547	3.32894	2.85221	0.0041449
mdcB	Malonate decarboxylase acyl carrier protein OS=Legionella pneumophila subsp. pneumophila (strain Philadelphia 1 / ATCC 33152 / DSM 7513) GN=mdcB PE=3 SV=1 UPId=UP000000609 PPId=UP000000609	tr|Q5ZST9|Q5ZST9_LEGPH	2.56955	3.08077	2.82516	0.000269324
lpg2858	Uncharacterized protein OS=Legionella pneumophila subsp. pneumophila (strain Philadelphia 1 / ATCC 33152 / DSM 7513) GN=lpg2858 PE=4 SV=1 UPId=UP000000609 PPId=UP000000609	tr|Q5ZRM3|Q5ZRM3_LEGPH	4.42161	1.21563	2.81862	0.0984717
legC6	Coiled-coil-containing protein OS=Legionella pneumophila subsp. pneumophila (strain Philadelphia 1 / ATCC 33152 / DSM 7513) GN=legC6 PE=4 SV=1 UPId=UP000000609 PPId=UP000000609	tr|Q5ZV52|Q5ZV52_LEGPH	2.30869	3.30863	2.80866	0.00882368
lpg2229	Saframycin Mx1 synthetase B OS=Legionella pneumophila subsp. pneumophila (strain Philadelphia 1 / ATCC 33152 / DSM 7513) GN=lpg2229 PE=1 SV=1 UPId=UP000000609 PPId=UP000000609	tr|Q5ZTD3|Q5ZTD3_LEGPH	2.48008	3.13036	2.80522	0.000545576
lpg1427	Short chain dehydrogenase OS=Legionella pneumophila subsp. pneumophila (strain Philadelphia 1 / ATCC 33152 / DSM 7513) GN=lpg1427 PE=3 SV=1 UPId=UP000000609 PPId=UP000000609	tr|Q5ZVL3|Q5ZVL3_LEGPH	3.59453	2.01537	2.80495	0.106839
pilB	(Type IV) pilus assembly protein PilB OS=Legionella pneumophila subsp. pneumophila (strain Philadelphia 1 / ATCC 33152 / DSM 7513) GN=pilB PE=4 SV=1 UPId=UP000000609 PPId=UP000000609	tr|Q5ZVB8|Q5ZVB8_LEGPH	3.39296	2.20072	2.79684	0.00211061
lpg0091	Conserved domain protein OS=Legionella pneumophila subsp. pneumophila (strain Philadelphia 1 / ATCC 33152 / DSM 7513) GN=lpg0091 PE=4 SV=1 UPId=UP000000609 PPId=UP000000609	tr|Q5ZZC0|Q5ZZC0_LEGPH	2.71566	2.8629	2.78928	0.000182623
lpg1903	Hydrolase OS=Legionella pneumophila subsp. pneumophila (strain Philadelphia 1 / ATCC 33152 / DSM 7513) GN=lpg1903 PE=4 SV=1 UPId=UP000000609 PPId=UP000000609	tr|Q5ZUA4|Q5ZUA4_LEGPH	2.60325	2.96973	2.78649	0.000231156
lpg0165	Uncharacterized protein OS=Legionella pneumophila subsp. pneumophila (strain Philadelphia 1 / ATCC 33152 / DSM 7513) GN=lpg0165 PE=4 SV=1 UPId=UP000000609 PPId=UP000000609	tr|Q5ZZ46|Q5ZZ46_LEGPH	2.91982	2.63678	2.7783	0.000133973
hss	Homospermidine synthase OS=Legionella pneumophila subsp. pneumophila (strain Philadelphia 1 / ATCC 33152 / DSM 7513) GN=hss PE=1 SV=1 UPId=UP000000609 PPId=UP000000609	tr|Q5ZSM2|Q5ZSM2_LEGPH	2.58723	2.96744	2.77733	0.000372303
lpg0883	Uncharacterized protein OS=Legionella pneumophila subsp. pneumophila (strain Philadelphia 1 / ATCC 33152 / DSM 7513) GN=lpg0883 PE=4 SV=1 UPId=UP000000609 PPId=UP000000609	tr|Q5ZX50|Q5ZX50_LEGPH	2.91552	2.56102	2.73827	0.000152822
pntAa	Alanine dehydrogenase and pyridine nucleotide transhydrogenase OS=Legionella pneumophila subsp. pneumophila (strain Philadelphia 1 / ATCC 33152 / DSM 7513) GN=pntAa PE=4 SV=1 UPId=UP000000609 PPId=UP000000609	tr|Q5ZX56|Q5ZX56_LEGPH	2.87332	2.57168	2.7225	0.000930954
lpg0854	Uncharacterized protein OS=Legionella pneumophila subsp. pneumophila (strain Philadelphia 1 / ATCC 33152 / DSM 7513) GN=lpg0854 PE=4 SV=1 UPId=UP000000609 PPId=UP000000609	tr|Q5ZX78|Q5ZX78_LEGPH	2.64888	2.76079	2.70483	9.57147e-05
lpg1279	Uncharacterized protein OS=Legionella pneumophila subsp. pneumophila (strain Philadelphia 1 / ATCC 33152 / DSM 7513) GN=lpg1279 PE=4 SV=1 UPId=UP000000609 PPId=UP000000609	tr|Q5ZW09|Q5ZW09_LEGPH	2.61372	2.78616	2.69994	0.00020677
lpg2724	Uncharacterized protein OS=Legionella pneumophila subsp. pneumophila (strain Philadelphia 1 / ATCC 33152 / DSM 7513) GN=lpg2724 PE=4 SV=1 UPId=UP000000609 PPId=UP000000609	tr|Q5ZRZ6|Q5ZRZ6_LEGPH	2.40117	2.9231	2.66214	0.00172847
ankX	Phosphocholine transferase AnkX OS=Legionella pneumophila subsp. pneumophila (strain Philadelphia 1 / ATCC 33152 / DSM 7513) GN=ankX PE=1 SV=1 UPId=UP000000609 PPId=UP000000609	sp|Q5ZXN6|ANKX_LEGPH	4.2139	1.08546	2.64968	0.175192
lpg2509	SdeD OS=Legionella pneumophila subsp. pneumophila (strain Philadelphia 1 / ATCC 33152 / DSM 7513) GN=lpg2509 PE=4 SV=1 UPId=UP000000609 PPId=UP000000609	tr|Q5ZSK8|Q5ZSK8_LEGPH	2.39321	2.90386	2.64853	0.00106205
lpg0282	Uncharacterized protein OS=Legionella pneumophila subsp. pneumophila (strain Philadelphia 1 / ATCC 33152 / DSM 7513) GN=lpg0282 PE=4 SV=1 UPId=UP000000609 PPId=UP000000609	tr|Q5ZYS9|Q5ZYS9_LEGPH	2.15098	3.13629	2.64363	0.00147179
gst	Glutathione S-transferase OS=Legionella pneumophila subsp. pneumophila (strain Philadelphia 1 / ATCC 33152 / DSM 7513) GN=gst PE=3 SV=1 UPId=UP000000609 PPId=UP000000609	tr|Q5ZU99|Q5ZU99_LEGPH	2.72239	2.56286	2.64263	0.00120731
lpg0132	Uncharacterized protein OS=Legionella pneumophila subsp. pneumophila (strain Philadelphia 1 / ATCC 33152 / DSM 7513) GN=lpg0132 PE=4 SV=1 UPId=UP000000609 PPId=UP000000609	tr|Q5ZZ79|Q5ZZ79_LEGPH	2.34227	2.9331	2.63768	0.00187821
lpg2500	Carbonic anhydrase OS=Legionella pneumophila subsp. pneumophila (strain Philadelphia 1 / ATCC 33152 / DSM 7513) GN=lpg2500 PE=3 SV=1 UPId=UP000000609 PPId=UP000000609	tr|Q5ZSL7|Q5ZSL7_LEGPH	3.03595	2.20821	2.62208	0.00137123
lpg0525	Hypothetical virulence protein OS=Legionella pneumophila subsp. pneumophila (strain Philadelphia 1 / ATCC 33152 / DSM 7513) GN=lpg0525 PE=4 SV=1 UPId=UP000000609 PPId=UP000000609	tr|Q5ZY48|Q5ZY48_LEGPH	2.21706	3.01961	2.61834	0.000887024
osmY	Osmotically inducible protein Y OS=Legionella pneumophila subsp. pneumophila (strain Philadelphia 1 / ATCC 33152 / DSM 7513) GN=osmY PE=4 SV=1 UPId=UP000000609 PPId=UP000000609	tr|Q5ZYJ0|Q5ZYJ0_LEGPH	3.48364	1.74468	2.61416	0.00804948
lpg1155	Pyruvate decarboxylase OS=Legionella pneumophila subsp. pneumophila (strain Philadelphia 1 / ATCC 33152 / DSM 7513) GN=lpg1155 PE=3 SV=1 UPId=UP000000609 PPId=UP000000609	tr|Q5ZWD0|Q5ZWD0_LEGPH	2.79299	2.41876	2.60588	0.00023009
icmP	IcmP (DotM) OS=Legionella pneumophila subsp. pneumophila (strain Philadelphia 1 / ATCC 33152 / DSM 7513) GN=icmP PE=4 SV=1 UPId=UP000000609 PPId=UP000000609	tr|Q5ZYC7|Q5ZYC7_LEGPH	2.3371	2.87156	2.60433	0.000400799
legA3	Ankyrin repeat domain protein OS=Legionella pneumophila subsp. pneumophila (strain Philadelphia 1 / ATCC 33152 / DSM 7513) GN=legA3 PE=4 SV=1 UPId=UP000000609 PPId=UP000000609	tr|Q5ZT65|Q5ZT65_LEGPH	4.53777	0.633684	2.58573	0.0860543
lpg2537	5-carboxyvanillate decarboxylase OS=Legionella pneumophila subsp. pneumophila (strain Philadelphia 1 / ATCC 33152 / DSM 7513) GN=lpg2537 PE=4 SV=1 UPId=UP000000609 PPId=UP000000609	tr|Q5ZSI0|Q5ZSI0_LEGPH	2.84576	2.28503	2.5654	0.00043589
lpg2154	Sid related protein-like OS=Legionella pneumophila subsp. pneumophila (strain Philadelphia 1 / ATCC 33152 / DSM 7513) GN=lpg2154 PE=4 SV=1 UPId=UP000000609 PPId=UP000000609	tr|Q5ZTK7|Q5ZTK7_LEGPH	1.70454	3.36001	2.53227	0.0100387
lpg1526	Uncharacterized protein OS=Legionella pneumophila subsp. pneumophila (strain Philadelphia 1 / ATCC 33152 / DSM 7513) GN=lpg1526 PE=4 SV=1 UPId=UP000000609 PPId=UP000000609	tr|Q5ZVB4|Q5ZVB4_LEGPH	2.77585	2.17827	2.47706	0.000649875
cydA	Cytochrome D ubiquinol oxidase subunit I OS=Legionella pneumophila subsp. pneumophila (strain Philadelphia 1 / ATCC 33152 / DSM 7513) GN=cydA PE=4 SV=1 UPId=UP000000609 PPId=UP000000609	tr|Q5ZZ12|Q5ZZ12_LEGPH	2.3908	2.51153	2.45117	0.00487179
glsA	Glutaminase OS=Legionella pneumophila subsp. pneumophila (strain Philadelphia 1 / ATCC 33152 / DSM 7513) GN=glsA PE=3 SV=1 UPId=UP000000609 PPId=UP000000609	sp|Q5ZYX0|GLSA_LEGPH	2.75619	2.11908	2.43764	0.000765214
cyaA4	Adenylate cyclase OS=Legionella pneumophila subsp. pneumophila (strain Philadelphia 1 / ATCC 33152 / DSM 7513) GN=cyaA4 PE=4 SV=1 UPId=UP000000609 PPId=UP000000609	tr|Q5ZWF5|Q5ZWF5_LEGPH	2.30266	2.55576	2.42921	0.000271249
lpg1892	Uncharacterized protein OS=Legionella pneumophila subsp. pneumophila (strain Philadelphia 1 / ATCC 33152 / DSM 7513) GN=lpg1892 PE=4 SV=1 UPId=UP000000609 PPId=UP000000609	tr|Q5ZUB5|Q5ZUB5_LEGPH	2.14526	2.67288	2.40907	0.00267329
lpg1647	Uncharacterized protein OS=Legionella pneumophila subsp. pneumophila (strain Philadelphia 1 / ATCC 33152 / DSM 7513) GN=lpg1647 PE=3 SV=1 UPId=UP000000609 PPId=UP000000609	tr|Q5ZUZ5|Q5ZUZ5_LEGPH	2.52123	2.28035	2.40079	0.002089
icmV	IcmV OS=Legionella pneumophila subsp. pneumophila (strain Philadelphia 1 / ATCC 33152 / DSM 7513) GN=icmV PE=4 SV=1 UPId=UP000000609 PPId=UP000000609	tr|Q5ZS32|Q5ZS32_LEGPH	2.51319	2.27723	2.39521	0.000400451
lpg2196	Ornithine cyclodeaminase OS=Legionella pneumophila subsp. pneumophila (strain Philadelphia 1 / ATCC 33152 / DSM 7513) GN=lpg2196 PE=4 SV=1 UPId=UP000000609 PPId=UP000000609	tr|Q5ZTG6|Q5ZTG6_LEGPH	3.09368	1.60141	2.34754	0.00728396
lpg0669	Hypothetical exported protein OS=Legionella pneumophila subsp. pneumophila (strain Philadelphia 1 / ATCC 33152 / DSM 7513) GN=lpg0669 PE=4 SV=1 UPId=UP000000609 PPId=UP000000609	tr|Q5ZXR2|Q5ZXR2_LEGPH	1.93245	2.72775	2.3301	0.00181918
lpg2228	3-oxoacyl-(Acyl carrier protein) synthase III OS=Legionella pneumophila subsp. pneumophila (strain Philadelphia 1 / ATCC 33152 / DSM 7513) GN=lpg2228 PE=4 SV=1 UPId=UP000000609 PPId=UP000000609	tr|Q5ZTD4|Q5ZTD4_LEGPH	2.24155	2.40487	2.32321	0.000492016
lpg2918	Lytic murein transglycosylase OS=Legionella pneumophila subsp. pneumophila (strain Philadelphia 1 / ATCC 33152 / DSM 7513) GN=lpg2918 PE=4 SV=1 UPId=UP000000609 PPId=UP000000609	tr|Q5ZRG4|Q5ZRG4_LEGPH	2.45832	2.18202	2.32017	0.000573831
lpg0940	LidA OS=Legionella pneumophila subsp. pneumophila (strain Philadelphia 1 / ATCC 33152 / DSM 7513) GN=lpg0940 PE=1 SV=1 UPId=UP000000609 PPId=UP000000609	tr|Q5ZWZ3|Q5ZWZ3_LEGPH	1.96374	2.66777	2.31575	0.00148468
gbsA	Glycine betaine aldehyde dehydrogenase OS=Legionella pneumophila subsp. pneumophila (strain Philadelphia 1 / ATCC 33152 / DSM 7513) GN=gbsA PE=3 SV=1 UPId=UP000000609 PPId=UP000000609	tr|Q5ZYX3|Q5ZYX3_LEGPH	2.40575	2.20441	2.30508	0.0019741
pntB	NAD(P) transhydrogenase subunit beta OS=Legionella pneumophila subsp. pneumophila (strain Philadelphia 1 / ATCC 33152 / DSM 7513) GN=pntB PE=3 SV=1 UPId=UP000000609 PPId=UP000000609	tr|Q5ZX58|Q5ZX58_LEGPH	2.17651	2.42532	2.30092	0.00093849
lpg1831	Acetoacetyl CoA synthetase OS=Legionella pneumophila subsp. pneumophila (strain Philadelphia 1 / ATCC 33152 / DSM 7513) GN=lpg1831 PE=4 SV=1 UPId=UP000000609 PPId=UP000000609	tr|Q5ZUG7|Q5ZUG7_LEGPH	2.17943	2.39787	2.28865	0.000199825
lpg0844	Signal peptide protein, toluene tolerance protein Ttg2D OS=Legionella pneumophila subsp. pneumophila (strain Philadelphia 1 / ATCC 33152 / DSM 7513) GN=lpg0844 PE=4 SV=1 UPId=UP000000609 PPId=UP000000609	tr|Q5ZX88|Q5ZX88_LEGPH	2.50158	2.07448	2.28803	0.000473711
pepO	Metallopeptidase PepO, peptidase, M13 family OS=Legionella pneumophila subsp. pneumophila (strain Philadelphia 1 / ATCC 33152 / DSM 7513) GN=pepO PE=4 SV=1 UPId=UP000000609 PPId=UP000000609	tr|Q5ZSB2|Q5ZSB2_LEGPH	2.21895	2.35605	2.2875	0.000176427
lpg0014	Transmembrane protein OS=Legionella pneumophila subsp. pneumophila (strain Philadelphia 1 / ATCC 33152 / DSM 7513) GN=lpg0014 PE=4 SV=1 UPId=UP000000609 PPId=UP000000609	tr|Q5ZZJ6|Q5ZZJ6_LEGPH	2.00322	2.5698	2.28651	0.00157805
phaB	Acetyoacetyl CoA reductase OS=Legionella pneumophila subsp. pneumophila (strain Philadelphia 1 / ATCC 33152 / DSM 7513) GN=phaB PE=4 SV=1 UPId=UP000000609 PPId=UP000000609	tr|Q5ZY15|Q5ZY15_LEGPH	2.36309	2.16919	2.26614	0.000393477
lpg2333	Membrane associated zinc metalloprotease OS=Legionella pneumophila subsp. pneumophila (strain Philadelphia 1 / ATCC 33152 / DSM 7513) GN=lpg2333 PE=4 SV=1 UPId=UP000000609 PPId=UP000000609	tr|Q5ZT32|Q5ZT32_LEGPH	2.54561	1.98059	2.2631	0.0010346
lpg0841	Toluene tolerance ABC transporter, ATP binding protein Ttg2A OS=Legionella pneumophila subsp. pneumophila (strain Philadelphia 1 / ATCC 33152 / DSM 7513) GN=lpg0841 PE=4 SV=1 UPId=UP000000609 PPId=UP000000609	tr|Q5ZX91|Q5ZX91_LEGPH	1.79553	2.65516	2.22534	0.00202541
icmR	IcmR OS=Legionella pneumophila subsp. pneumophila (strain Philadelphia 1 / ATCC 33152 / DSM 7513) GN=icmR PE=1 SV=1 UPId=UP000000609 PPId=UP000000609	tr|Q5ZYC9|Q5ZYC9_LEGPH	2.1337	2.29607	2.21489	0.00052957
lpg2722	NADH-dependent flavin oxidoreductase, Oye family OS=Legionella pneumophila subsp. pneumophila (strain Philadelphia 1 / ATCC 33152 / DSM 7513) GN=lpg2722 PE=4 SV=1 UPId=UP000000609 PPId=UP000000609	tr|Q5ZRZ8|Q5ZRZ8_LEGPH	2.23068	2.18937	2.21002	0.00128482
panC	Pantothenate synthetase OS=Legionella pneumophila subsp. pneumophila (strain Philadelphia 1 / ATCC 33152 / DSM 7513) GN=panC PE=3 SV=1 UPId=UP000000609 PPId=UP000000609	sp|Q5ZS57|PANC_LEGPH	3.1472	1.2475	2.19735	0.019176
lpg0724	Hypothetical periplasmic or secreted lipoprotein OS=Legionella pneumophila subsp. pneumophila (strain Philadelphia 1 / ATCC 33152 / DSM 7513) GN=lpg0724 PE=4 SV=1 UPId=UP000000609 PPId=UP000000609	tr|Q5ZXK7|Q5ZXK7_LEGPH	2.49665	1.88217	2.18941	0.000851229
lpg2411	Uncharacterized protein OS=Legionella pneumophila subsp. pneumophila (strain Philadelphia 1 / ATCC 33152 / DSM 7513) GN=lpg2411 PE=4 SV=1 UPId=UP000000609 PPId=UP000000609	tr|Q5ZSV5|Q5ZSV5_LEGPH	2.28151	2.02441	2.15296	0.000440201
phbC	PHA synthase OS=Legionella pneumophila subsp. pneumophila (strain Philadelphia 1 / ATCC 33152 / DSM 7513) GN=phbC PE=4 SV=1 UPId=UP000000609 PPId=UP000000609	tr|Q5ZTA2|Q5ZTA2_LEGPH	1.83389	2.32422	2.07906	0.000791587
lpg0689	DNA binding stress protein OS=Legionella pneumophila subsp. pneumophila (strain Philadelphia 1 / ATCC 33152 / DSM 7513) GN=lpg0689 PE=3 SV=1 UPId=UP000000609 PPId=UP000000609	tr|Q5ZXP2|Q5ZXP2_LEGPH	2.23746	1.83755	2.03751	0.000681774
icmO	IcmO (DotL) OS=Legionella pneumophila subsp. pneumophila (strain Philadelphia 1 / ATCC 33152 / DSM 7513) GN=icmO PE=4 SV=1 UPId=UP000000609 PPId=UP000000609	tr|Q5ZYC6|Q5ZYC6_LEGPH	2.08793	1.9721	2.03001	0.000262831
lpg0935	Universal stress protein OS=Legionella pneumophila subsp. pneumophila (strain Philadelphia 1 / ATCC 33152 / DSM 7513) GN=lpg0935 PE=3 SV=1 UPId=UP000000609 PPId=UP000000609	tr|Q5ZWZ8|Q5ZWZ8_LEGPH	2.23151	1.82832	2.02992	0.000537967
lpg0547	Outer-membrane lipoprotein LolB OS=Legionella pneumophila subsp. pneumophila (strain Philadelphia 1 / ATCC 33152 / DSM 7513) GN=lpg0547 PE=3 SV=1 UPId=UP000000609 PPId=UP000000609	tr|Q5ZY27|Q5ZY27_LEGPH	2.06431	1.89668	1.9805	0.000383247
purN	Phosphoribosylglycinamide formyltransferase OS=Legionella pneumophila subsp. pneumophila (strain Philadelphia 1 / ATCC 33152 / DSM 7513) GN=purN PE=3 SV=1 UPId=UP000000609 PPId=UP000000609	tr|Q5ZUX0|Q5ZUX0_LEGPH	2.34431	1.56477	1.95454	0.00234964
lpg1836	Coiled coil domain protein OS=Legionella pneumophila subsp. pneumophila (strain Philadelphia 1 / ATCC 33152 / DSM 7513) GN=lpg1836 PE=4 SV=1 UPId=UP000000609 PPId=UP000000609	tr|Q5ZUG2|Q5ZUG2_LEGPH	1.8464	2.00933	1.92786	0.000559886
lpg0270	Nicotinate phosphoribosyltransferase OS=Legionella pneumophila subsp. pneumophila (strain Philadelphia 1 / ATCC 33152 / DSM 7513) GN=lpg0270 PE=3 SV=1 UPId=UP000000609 PPId=UP000000609	tr|Q5ZYU1|Q5ZYU1_LEGPH	1.87317	1.95806	1.91561	0.000261844
hemC	Porphobilinogen deaminase OS=Legionella pneumophila subsp. pneumophila (strain Philadelphia 1 / ATCC 33152 / DSM 7513) GN=hemC PE=3 SV=2 UPId=UP000000609 PPId=UP000000609	sp|Q5ZRY6|HEM3_LEGPH	0.900997	2.92959	1.9153	0.0808307
lpg0744	GGDEF domain protein OS=Legionella pneumophila subsp. pneumophila (strain Philadelphia 1 / ATCC 33152 / DSM 7513) GN=lpg0744 PE=4 SV=1 UPId=UP000000609 PPId=UP000000609	tr|Q5ZXI7|Q5ZXI7_LEGPH	1.99111	1.78642	1.88877	0.000495593
lpg0265	Multicopper oxidase OS=Legionella pneumophila subsp. pneumophila (strain Philadelphia 1 / ATCC 33152 / DSM 7513) GN=lpg0265 PE=4 SV=1 UPId=UP000000609 PPId=UP000000609	tr|Q5ZYU6|Q5ZYU6_LEGPH	2.01283	1.71021	1.86152	0.00222538
serA	D-3-phosphoglycerate dehydrogenase OS=Legionella pneumophila subsp. pneumophila (strain Philadelphia 1 / ATCC 33152 / DSM 7513) GN=serA PE=3 SV=1 UPId=UP000000609 PPId=UP000000609	tr|Q5ZYW9|Q5ZYW9_LEGPH	0	3.66556	1.83278	0.549218
lpg2327	CG18304 gene product OS=Legionella pneumophila subsp. pneumophila (strain Philadelphia 1 / ATCC 33152 / DSM 7513) GN=lpg2327 PE=4 SV=1 UPId=UP000000609 PPId=UP000000609	tr|Q5ZT38|Q5ZT38_LEGPH	1.29186	2.23118	1.76152	0.015229
lpg0624	Uncharacterized protein OS=Legionella pneumophila subsp. pneumophila (strain Philadelphia 1 / ATCC 33152 / DSM 7513) GN=lpg0624 PE=4 SV=1 UPId=UP000000609 PPId=UP000000609	tr|Q5ZXV7|Q5ZXV7_LEGPH	1.58214	1.93751	1.75982	0.000901734
lpg0269	Uncharacterized protein OS=Legionella pneumophila subsp. pneumophila (strain Philadelphia 1 / ATCC 33152 / DSM 7513) GN=lpg0269 PE=4 SV=1 UPId=UP000000609 PPId=UP000000609	tr|Q5ZYU2|Q5ZYU2_LEGPH	2.51059	0.985359	1.74798	0.0495283
lpg2678	Uncharacterized protein OS=Legionella pneumophila subsp. pneumophila (strain Philadelphia 1 / ATCC 33152 / DSM 7513) GN=lpg2678 PE=4 SV=1 UPId=UP000000609 PPId=UP000000609	tr|Q5ZS41|Q5ZS41_LEGPH	1.66428	1.82752	1.7459	0.000477741
truA	tRNA pseudouridine synthase A OS=Legionella pneumophila subsp. pneumophila (strain Philadelphia 1 / ATCC 33152 / DSM 7513) GN=truA PE=3 SV=1 UPId=UP000000609 PPId=UP000000609	sp|Q5ZVY6|TRUA_LEGPH	-2.39803	5.80276	1.70236	0.533106
lpg2435	Uncharacterized protein OS=Legionella pneumophila subsp. pneumophila (strain Philadelphia 1 / ATCC 33152 / DSM 7513) GN=lpg2435 PE=4 SV=1 UPId=UP000000609 PPId=UP000000609	tr|Q5ZST1|Q5ZST1_LEGPH	2.38191	1.01923	1.70057	0.104694
lpg0663	Soluble lytic murein transglycosylase OS=Legionella pneumophila subsp. pneumophila (strain Philadelphia 1 / ATCC 33152 / DSM 7513) GN=lpg0663 PE=4 SV=1 UPId=UP000000609 PPId=UP000000609	tr|Q5ZXR8|Q5ZXR8_LEGPH	1.86829	1.50512	1.68671	0.00121604
icmW	IcmW OS=Legionella pneumophila subsp. pneumophila (strain Philadelphia 1 / ATCC 33152 / DSM 7513) GN=icmW PE=4 SV=1 UPId=UP000000609 PPId=UP000000609	tr|Q5ZS31|Q5ZS31_LEGPH	2.18544	1.17643	1.68094	0.00733584
phaB	Acetoacetyl CoA reductase OS=Legionella pneumophila subsp. pneumophila (strain Philadelphia 1 / ATCC 33152 / DSM 7513) GN=phaB PE=4 SV=1 UPId=UP000000609 PPId=UP000000609	tr|Q5ZWM6|Q5ZWM6_LEGPH	1.72347	1.63706	1.68026	0.0146872
lpg0678	Arginine ABC transporter, periplasmic binding protein OS=Legionella pneumophila subsp. pneumophila (strain Philadelphia 1 / ATCC 33152 / DSM 7513) GN=lpg0678 PE=4 SV=1 UPId=UP000000609 PPId=UP000000609	tr|Q5ZXQ3|Q5ZXQ3_LEGPH	1.80656	1.52973	1.66815	0.00212098
lpg0128	3-hydroxyisobutyrate dehydrogenase OS=Legionella pneumophila subsp. pneumophila (strain Philadelphia 1 / ATCC 33152 / DSM 7513) GN=lpg0128 PE=3 SV=1 UPId=UP000000609 PPId=UP000000609	tr|Q5ZZ83|Q5ZZ83_LEGPH	1.31512	1.97916	1.64714	0.00268729
lpg1741	Uncharacterized protein OS=Legionella pneumophila subsp. pneumophila (strain Philadelphia 1 / ATCC 33152 / DSM 7513) GN=lpg1741 PE=4 SV=1 UPId=UP000000609 PPId=UP000000609	tr|Q5ZUQ2|Q5ZUQ2_LEGPH	1.57877	1.67988	1.62933	0.000544094
lpg1431	Uncharacterized protein OS=Legionella pneumophila subsp. pneumophila (strain Philadelphia 1 / ATCC 33152 / DSM 7513) GN=lpg1431 PE=4 SV=1 UPId=UP000000609 PPId=UP000000609	tr|Q5ZVK9|Q5ZVK9_LEGPH	1.60757	1.62929	1.61843	0.000967081
lpg2995	Lipoprotein OS=Legionella pneumophila subsp. pneumophila (strain Philadelphia 1 / ATCC 33152 / DSM 7513) GN=lpg2995 PE=4 SV=1 UPId=UP000000609 PPId=UP000000609	tr|Q5ZR88|Q5ZR88_LEGPH	2.31283	0.918167	1.6155	0.158888
fabG	3-oxoacyl reductase OS=Legionella pneumophila subsp. pneumophila (strain Philadelphia 1 / ATCC 33152 / DSM 7513) GN=fabG PE=4 SV=1 UPId=UP000000609 PPId=UP000000609	tr|Q5ZTD1|Q5ZTD1_LEGPH	1.52309	1.68384	1.60347	0.000897448
lpg2665	Dienelactone hydrolase family protein OS=Legionella pneumophila subsp. pneumophila (strain Philadelphia 1 / ATCC 33152 / DSM 7513) GN=lpg2665 PE=4 SV=1 UPId=UP000000609 PPId=UP000000609	tr|Q5ZS54|Q5ZS54_LEGPH	1.19641	1.96518	1.5808	0.00438727
lpg1977	Intracellular protease, ThiJ/PfpI family OS=Legionella pneumophila subsp. pneumophila (strain Philadelphia 1 / ATCC 33152 / DSM 7513) GN=lpg1977 PE=4 SV=1 UPId=UP000000609 PPId=UP000000609	tr|Q5ZU31|Q5ZU31_LEGPH	1.92236	1.19086	1.55661	0.0248068
lpg1715	16 kD immunogenic protein OS=Legionella pneumophila subsp. pneumophila (strain Philadelphia 1 / ATCC 33152 / DSM 7513) GN=lpg1715 PE=4 SV=1 UPId=UP000000609 PPId=UP000000609	tr|Q5ZUS7|Q5ZUS7_LEGPH	1.03923	2.02906	1.53414	0.027028
plsY	Glycerol-3-phosphate acyltransferase OS=Legionella pneumophila subsp. pneumophila (strain Philadelphia 1 / ATCC 33152 / DSM 7513) GN=plsY PE=3 SV=1 UPId=UP000000609 PPId=UP000000609	sp|Q5ZT09|PLSY_LEGPH	1.32783	1.67892	1.50338	0.0020541
glnK	Nitrogen regulatory P-II transcription regulator OS=Legionella pneumophila subsp. pneumophila (strain Philadelphia 1 / ATCC 33152 / DSM 7513) GN=glnK PE=3 SV=1 UPId=UP000000609 PPId=UP000000609	tr|Q5ZXY8|Q5ZXY8_LEGPH	0.895646	2.10841	1.50203	0.0165617
dotA	DotA OS=Legionella pneumophila subsp. pneumophila (strain Philadelphia 1 / ATCC 33152 / DSM 7513) GN=dotA PE=4 SV=1 UPId=UP000000609 PPId=UP000000609	tr|Q5ZS33|Q5ZS33_LEGPH	1.75622	1.24768	1.50195	0.00818739
dsbD	Thiol:disulfide interchange protein DsbD OS=Legionella pneumophila subsp. pneumophila (strain Philadelphia 1 / ATCC 33152 / DSM 7513) GN=dsbD PE=4 SV=1 UPId=UP000000609 PPId=UP000000609	tr|Q5ZXP5|Q5ZXP5_LEGPH	2.18693	0.800632	1.49378	0.0241205
lpg2439	NADPH-dependent FMN reductase domain protein OS=Legionella pneumophila subsp. pneumophila (strain Philadelphia 1 / ATCC 33152 / DSM 7513) GN=lpg2439 PE=4 SV=1 UPId=UP000000609 PPId=UP000000609	tr|Q5ZSS7|Q5ZSS7_LEGPH	1.58399	1.35873	1.47136	0.000953794
cpxR	Transcriptional regulatory protein CpxR OS=Legionella pneumophila subsp. pneumophila (strain Philadelphia 1 / ATCC 33152 / DSM 7513) GN=cpxR PE=4 SV=1 UPId=UP000000609 PPId=UP000000609	tr|Q5ZVK2|Q5ZVK2_LEGPH	1.36436	1.54981	1.45709	0.00105985
lpg2241	GTP cyclohydrolase II riboflavin biosynthesis OS=Legionella pneumophila subsp. pneumophila (strain Philadelphia 1 / ATCC 33152 / DSM 7513) GN=lpg2241 PE=4 SV=1 UPId=UP000000609 PPId=UP000000609	tr|Q5ZTC1|Q5ZTC1_LEGPH	1.83712	1.0572	1.44716	0.0106816
phaB	Acetyoacetyl CoA reductase OS=Legionella pneumophila subsp. pneumophila (strain Philadelphia 1 / ATCC 33152 / DSM 7513) GN=phaB PE=4 SV=1 UPId=UP000000609 PPId=UP000000609	tr|Q5ZY14|Q5ZY14_LEGPH	1.27809	1.61107	1.44458	0.0019296
lpg0243	Short chain dehydrogenase OS=Legionella pneumophila subsp. pneumophila (strain Philadelphia 1 / ATCC 33152 / DSM 7513) GN=lpg0243 PE=4 SV=1 UPId=UP000000609 PPId=UP000000609	tr|Q5ZYW8|Q5ZYW8_LEGPH	1.88604	1.00147	1.44376	0.0166076
dotB	DotB OS=Legionella pneumophila subsp. pneumophila (strain Philadelphia 1 / ATCC 33152 / DSM 7513) GN=dotB PE=4 SV=1 UPId=UP000000609 PPId=UP000000609	tr|Q5ZS43|Q5ZS43_LEGPH	2.18333	0.683811	1.43357	0.03968
pilZ	Type 4 fimbrial biogenesis protein PilZ OS=Legionella pneumophila subsp. pneumophila (strain Philadelphia 1 / ATCC 33152 / DSM 7513) GN=pilZ PE=4 SV=1 UPId=UP000000609 PPId=UP000000609	tr|Q5ZVN9|Q5ZVN9_LEGPH	1.40286	1.46345	1.43315	0.000706732
upp	Uracil phosphoribosyltransferase OS=Legionella pneumophila subsp. pneumophila (strain Philadelphia 1 / ATCC 33152 / DSM 7513) GN=upp PE=3 SV=1 UPId=UP000000609 PPId=UP000000609	sp|Q5ZTB9|UPP_LEGPH	1.38069	1.4776	1.42914	0.00549223
lpg2261	Phosphate acetyl/butyryltransferase family protein includes: (Dehydratase mit MaoC domain OS=Legionella pneumophila subsp. pneumophila (strain Philadelphia 1 / ATCC 33152 / DSM 7513) GN=lpg2261 PE=4 SV=1 UPId=UP000000609 PPId=UP000000609	tr|Q5ZTA1|Q5ZTA1_LEGPH	1.92618	0.871947	1.39906	0.032754
hemY	Protoheme IX synthesis HemY OS=Legionella pneumophila subsp. pneumophila (strain Philadelphia 1 / ATCC 33152 / DSM 7513) GN=hemY PE=4 SV=1 UPId=UP000000609 PPId=UP000000609	tr|Q5ZRY3|Q5ZRY3_LEGPH	1.04686	1.74103	1.39395	0.0124647
lpg0815	Uncharacterized protein OS=Legionella pneumophila subsp. pneumophila (strain Philadelphia 1 / ATCC 33152 / DSM 7513) GN=lpg0815 PE=4 SV=1 UPId=UP000000609 PPId=UP000000609	tr|Q5ZXB7|Q5ZXB7_LEGPH	0.585733	2.16165	1.37369	0.0417476
lpg0294	Uncharacterized protein OS=Legionella pneumophila subsp. pneumophila (strain Philadelphia 1 / ATCC 33152 / DSM 7513) GN=lpg0294 PE=4 SV=1 UPId=UP000000609 PPId=UP000000609	tr|Q5ZYR7|Q5ZYR7_LEGPH	1.23906	1.50354	1.3713	0.00125384
rbfA	Ribosome-binding factor A OS=Legionella pneumophila subsp. pneumophila (strain Philadelphia 1 / ATCC 33152 / DSM 7513) GN=rbfA PE=3 SV=1 UPId=UP000000609 PPId=UP000000609	sp|Q5ZRV5|RBFA_LEGPH	0.923751	1.78434	1.35405	0.00932304
lpg1597	Thiolase OS=Legionella pneumophila subsp. pneumophila (strain Philadelphia 1 / ATCC 33152 / DSM 7513) GN=lpg1597 PE=3 SV=1 UPId=UP000000609 PPId=UP000000609	tr|Q5ZV43|Q5ZV43_LEGPH	1.33458	1.36788	1.35123	0.00411768
fabH	3-oxoacyl-(Acyl carrier protein) synthase III FabH OS=Legionella pneumophila subsp. pneumophila (strain Philadelphia 1 / ATCC 33152 / DSM 7513) GN=fabH PE=4 SV=1 UPId=UP000000609 PPId=UP000000609	tr|Q5ZTD0|Q5ZTD0_LEGPH	1.09666	1.52068	1.30867	0.00413454
lpg1971	Organic hydroperoxide resistance protein OsmC, predicted redox protein, regulator of sulfide bond formation OS=Legionella pneumophila subsp. pneumophila (strain Philadelphia 1 / ATCC 33152 / DSM 7513) GN=lpg1971 PE=4 SV=1 UPId=UP000000609 PPId=UP000	tr|Q5ZU37|Q5ZU37_LEGPH	1.10506	1.50998	1.30752	0.00258685
lpg0868	Acyl CoA dehydrogenase, short chain specific OS=Legionella pneumophila subsp. pneumophila (strain Philadelphia 1 / ATCC 33152 / DSM 7513) GN=lpg0868 PE=3 SV=1 UPId=UP000000609 PPId=UP000000609	tr|Q5ZX64|Q5ZX64_LEGPH	1.01346	1.59941	1.30644	0.00441078
lpg2739	Cation efflux system protein OS=Legionella pneumophila subsp. pneumophila (strain Philadelphia 1 / ATCC 33152 / DSM 7513) GN=lpg2739 PE=4 SV=1 UPId=UP000000609 PPId=UP000000609	tr|Q5ZRY2|Q5ZRY2_LEGPH	0.741995	1.86937	1.30568	0.0641486
gltA	Citrate synthase OS=Legionella pneumophila subsp. pneumophila (strain Philadelphia 1 / ATCC 33152 / DSM 7513) GN=gltA PE=3 SV=1 UPId=UP000000609 PPId=UP000000609	tr|Q5ZVM5|Q5ZVM5_LEGPH	1.12681	1.43426	1.28053	0.00200681
lpg0658	HlyD family secretion protein OS=Legionella pneumophila subsp. pneumophila (strain Philadelphia 1 / ATCC 33152 / DSM 7513) GN=lpg0658 PE=3 SV=1 UPId=UP000000609 PPId=UP000000609	tr|Q5ZXS3|Q5ZXS3_LEGPH	1.29396	1.21912	1.25654	0.0179262
lpg2239	Uncharacterized protein OS=Legionella pneumophila subsp. pneumophila (strain Philadelphia 1 / ATCC 33152 / DSM 7513) GN=lpg2239 PE=4 SV=1 UPId=UP000000609 PPId=UP000000609	tr|Q5ZTC3|Q5ZTC3_LEGPH	1.91259	0.5689	1.24075	0.0844938
astB	N-succinylarginine dihydrolase OS=Legionella pneumophila subsp. pneumophila (strain Philadelphia 1 / ATCC 33152 / DSM 7513) GN=astB PE=3 SV=1 UPId=UP000000609 PPId=UP000000609	sp|Q5ZUT4|ASTB_LEGPH	0.563533	1.90569	1.23461	0.0382552
lpg2854	Uncharacterized protein OS=Legionella pneumophila subsp. pneumophila (strain Philadelphia 1 / ATCC 33152 / DSM 7513) GN=lpg2854 PE=4 SV=1 UPId=UP000000609 PPId=UP000000609	tr|Q5ZRM6|Q5ZRM6_LEGPH	1.06242	1.40056	1.23149	0.00756895
trpS	Tryptophanyl tRNA synthetase OS=Legionella pneumophila subsp. pneumophila (strain Philadelphia 1 / ATCC 33152 / DSM 7513) GN=trpS PE=3 SV=1 UPId=UP000000609 PPId=UP000000609	tr|Q5ZVJ6|Q5ZVJ6_LEGPH	1.07112	1.38041	1.22577	0.00225115
lpg1061	Uncharacterized protein OS=Legionella pneumophila subsp. pneumophila (strain Philadelphia 1 / ATCC 33152 / DSM 7513) GN=lpg1061 PE=4 SV=1 UPId=UP000000609 PPId=UP000000609	tr|Q5ZWM4|Q5ZWM4_LEGPH	1.1966	1.23522	1.21591	0.00254526
yfcX	Enoyl CoA hydratase OS=Legionella pneumophila subsp. pneumophila (strain Philadelphia 1 / ATCC 33152 / DSM 7513) GN=yfcX PE=3 SV=1 UPId=UP000000609 PPId=UP000000609	tr|Q5ZV44|Q5ZV44_LEGPH	1.2172	1.16744	1.19232	0.00562924
pksJ	Polyketide synthase, type I OS=Legionella pneumophila subsp. pneumophila (strain Philadelphia 1 / ATCC 33152 / DSM 7513) GN=pksJ PE=4 SV=1 UPId=UP000000609 PPId=UP000000609	tr|Q5ZTH6|Q5ZTH6_LEGPH	1.27085	1.07542	1.17313	0.00175696
lpg2505	Uncharacterized protein OS=Legionella pneumophila subsp. pneumophila (strain Philadelphia 1 / ATCC 33152 / DSM 7513) GN=lpg2505 PE=4 SV=1 UPId=UP000000609 PPId=UP000000609	tr|Q5ZSL2|Q5ZSL2_LEGPH	1.58577	0.753373	1.16957	0.0221503
lpg2275	Uncharacterized protein OS=Legionella pneumophila subsp. pneumophila (strain Philadelphia 1 / ATCC 33152 / DSM 7513) GN=lpg2275 PE=4 SV=1 UPId=UP000000609 PPId=UP000000609	tr|Q5ZT87|Q5ZT87_LEGPH	0.969394	1.36456	1.16698	0.00434762
lpg0708	IcmL-like OS=Legionella pneumophila subsp. pneumophila (strain Philadelphia 1 / ATCC 33152 / DSM 7513) GN=lpg0708 PE=4 SV=1 UPId=UP000000609 PPId=UP000000609	tr|Q5ZXM3|Q5ZXM3_LEGPH	1.27546	1.05023	1.16285	0.00193926
pilT	Twitching motility protein PilT OS=Legionella pneumophila subsp. pneumophila (strain Philadelphia 1 / ATCC 33152 / DSM 7513) GN=pilT PE=4 SV=1 UPId=UP000000609 PPId=UP000000609	tr|Q5ZTZ5|Q5ZTZ5_LEGPH	1.60961	0.71244	1.16102	0.0545394
lpg0843	Toluene tolerance protein Ttg2C OS=Legionella pneumophila subsp. pneumophila (strain Philadelphia 1 / ATCC 33152 / DSM 7513) GN=lpg0843 PE=4 SV=1 UPId=UP000000609 PPId=UP000000609	tr|Q5ZX89|Q5ZX89_LEGPH	1.13919	1.17636	1.15778	0.00156496
msrA	Peptide methionine sulfoxide reductase MsrA OS=Legionella pneumophila subsp. pneumophila (strain Philadelphia 1 / ATCC 33152 / DSM 7513) GN=msrA PE=3 SV=1 UPId=UP000000609 PPId=UP000000609	tr|Q5ZRH4|Q5ZRH4_LEGPH	1.42766	0.887189	1.15742	0.0516861
vacJ	Lipoprotein VacJ-like OS=Legionella pneumophila subsp. pneumophila (strain Philadelphia 1 / ATCC 33152 / DSM 7513) GN=vacJ PE=4 SV=1 UPId=UP000000609 PPId=UP000000609	tr|Q5ZUF3|Q5ZUF3_LEGPH	1.07137	1.20627	1.13882	0.00166932
lpg0865	Cytochrome c type biogenesis protein CycH OS=Legionella pneumophila subsp. pneumophila (strain Philadelphia 1 / ATCC 33152 / DSM 7513) GN=lpg0865 PE=4 SV=1 UPId=UP000000609 PPId=UP000000609	tr|Q5ZX67|Q5ZX67_LEGPH	1.00694	1.24334	1.12514	0.00265836
lpg0428	Uncharacterized protein OS=Legionella pneumophila subsp. pneumophila (strain Philadelphia 1 / ATCC 33152 / DSM 7513) GN=lpg0428 PE=4 SV=1 UPId=UP000000609 PPId=UP000000609	tr|Q5ZYE4|Q5ZYE4_LEGPH	1.13923	1.09955	1.11939	0.0190793
lpg2422	Uncharacterized protein OS=Legionella pneumophila subsp. pneumophila (strain Philadelphia 1 / ATCC 33152 / DSM 7513) GN=lpg2422 PE=1 SV=1 UPId=UP000000609 PPId=UP000000609	tr|Q5ZSU4|Q5ZSU4_LEGPH	0.753936	1.46517	1.10955	0.0128938
lpg1705	Carboxypeptidase G2 OS=Legionella pneumophila subsp. pneumophila (strain Philadelphia 1 / ATCC 33152 / DSM 7513) GN=lpg1705 PE=4 SV=1 UPId=UP000000609 PPId=UP000000609	tr|Q5ZUT7|Q5ZUT7_LEGPH	0.152574	2.02861	1.09059	0.117345
lpg0293	Long chain acyl-CoA dehydrogenase OS=Legionella pneumophila subsp. pneumophila (strain Philadelphia 1 / ATCC 33152 / DSM 7513) GN=lpg0293 PE=4 SV=1 UPId=UP000000609 PPId=UP000000609	tr|Q5ZYR8|Q5ZYR8_LEGPH	1.11869	1.05163	1.08516	0.00681214
ftsY	Signal recognition particle receptor FtsY OS=Legionella pneumophila subsp. pneumophila (strain Philadelphia 1 / ATCC 33152 / DSM 7513) GN=ftsY PE=3 SV=1 UPId=UP000000609 PPId=UP000000609	tr|Q5ZS49|Q5ZS49_LEGPH	1.18954	0.969306	1.07942	0.0025894
lpg1870	Transmembrane protein OS=Legionella pneumophila subsp. pneumophila (strain Philadelphia 1 / ATCC 33152 / DSM 7513) GN=lpg1870 PE=4 SV=1 UPId=UP000000609 PPId=UP000000609	tr|Q5ZUD4|Q5ZUD4_LEGPH	1.28147	0.846388	1.06393	0.00520122
lpg1706	Arginine N-succinyltransferase OS=Legionella pneumophila subsp. pneumophila (strain Philadelphia 1 / ATCC 33152 / DSM 7513) GN=lpg1706 PE=4 SV=1 UPId=UP000000609 PPId=UP000000609	tr|Q5ZUT6|Q5ZUT6_LEGPH	0.985202	1.11555	1.05038	0.0203104
lpg2850	Cold shock transcriptional regulator CspA OS=Legionella pneumophila subsp. pneumophila (strain Philadelphia 1 / ATCC 33152 / DSM 7513) GN=lpg2850 PE=4 SV=1 UPId=UP000000609 PPId=UP000000609	tr|Q5ZRN0|Q5ZRN0_LEGPH	0.774624	1.30943	1.04203	0.0102753
rpoS	RNA polymerase sigma factor RpoS OS=Legionella pneumophila subsp. pneumophila (strain Philadelphia 1 / ATCC 33152 / DSM 7513) GN=rpoS PE=3 SV=1 UPId=UP000000609 PPId=UP000000609	tr|Q5ZW04|Q5ZW04_LEGPH	0.914136	1.16316	1.03865	0.0331921
purC	Phosphoribosylaminoimidazole-succinocarboxamide synthase OS=Legionella pneumophila subsp. pneumophila (strain Philadelphia 1 / ATCC 33152 / DSM 7513) GN=purC PE=3 SV=1 UPId=UP000000609 PPId=UP000000609	tr|Q5ZUW7|Q5ZUW7_LEGPH	0.890525	1.18532	1.03792	0.00532383
fabF	3-oxoacyl-(Acyl carrier protein) synthase OS=Legionella pneumophila subsp. pneumophila (strain Philadelphia 1 / ATCC 33152 / DSM 7513) GN=fabF PE=3 SV=1 UPId=UP000000609 PPId=UP000000609	tr|Q5ZZA9|Q5ZZA9_LEGPH	1.45273	0.612488	1.03261	0.0705247
lolA	Outer-membrane lipoprotein carrier protein OS=Legionella pneumophila subsp. pneumophila (strain Philadelphia 1 / ATCC 33152 / DSM 7513) GN=lolA PE=3 SV=1 UPId=UP000000609 PPId=UP000000609	tr|Q5ZUM8|Q5ZUM8_LEGPH	1.1429	0.914553	1.02872	0.0270092
acn	Aconitate hydratase A OS=Legionella pneumophila subsp. pneumophila (strain Philadelphia 1 / ATCC 33152 / DSM 7513) GN=acn PE=1 SV=1 UPId=UP000000609 PPId=UP000000609	sp|P37032|ACON_LEGPH	1.06034	0.993165	1.02675	0.00226236
lpg1026	Putative outer membrane lipoprotein OS=Legionella pneumophila subsp. pneumophila (strain Philadelphia 1 / ATCC 33152 / DSM 7513) GN=lpg1026 PE=4 SV=1 UPId=UP000000609 PPId=UP000000609	tr|Q5ZWQ9|Q5ZWQ9_LEGPH	1.19262	0.831814	1.01222	0.0110717
lpg1439	Mg2+ and Co2+ transporter CorC OS=Legionella pneumophila subsp. pneumophila (strain Philadelphia 1 / ATCC 33152 / DSM 7513) GN=lpg1439 PE=4 SV=1 UPId=UP000000609 PPId=UP000000609	tr|Q5ZVK1|Q5ZVK1_LEGPH	0.915175	1.08742	1.0013	0.00329946
lpg2513	RND multidrug efflux membrane fusion protein OS=Legionella pneumophila subsp. pneumophila (strain Philadelphia 1 / ATCC 33152 / DSM 7513) GN=lpg2513 PE=3 SV=1 UPId=UP000000609 PPId=UP000000609	tr|Q5ZSK4|Q5ZSK4_LEGPH	0.971168	1.02871	0.999939	0.00424016
lpg1700	Uracil DNA glycosylase OS=Legionella pneumophila subsp. pneumophila (strain Philadelphia 1 / ATCC 33152 / DSM 7513) GN=lpg1700 PE=4 SV=1 UPId=UP000000609 PPId=UP000000609	tr|Q5ZUU2|Q5ZUU2_LEGPH	0.167076	1.83132	0.9992	0.113411
lpg0619	Glyoxylase OS=Legionella pneumophila subsp. pneumophila (strain Philadelphia 1 / ATCC 33152 / DSM 7513) GN=lpg0619 PE=4 SV=1 UPId=UP000000609 PPId=UP000000609	tr|Q5ZXW2|Q5ZXW2_LEGPH	1.26553	0.720555	0.993042	0.012038
gabT	4-aminobutyrate aminotransferase OS=Legionella pneumophila subsp. pneumophila (strain Philadelphia 1 / ATCC 33152 / DSM 7513) GN=gabT PE=3 SV=1 UPId=UP000000609 PPId=UP000000609	tr|Q5ZYX2|Q5ZYX2_LEGPH	6.97221	-4.98931	0.991448	0.776359
lpg1877	Deoxyguanosinetriphosphate triphosphohydrolase-like protein OS=Legionella pneumophila subsp. pneumophila (strain Philadelphia 1 / ATCC 33152 / DSM 7513) GN=lpg1877 PE=3 SV=1 UPId=UP000000609 PPId=UP000000609	tr|Q5ZUC7|Q5ZUC7_LEGPH	0.671353	1.27523	0.97329	0.0215992
lpg2737	Uroporphyrinogen III methylase OS=Legionella pneumophila subsp. pneumophila (strain Philadelphia 1 / ATCC 33152 / DSM 7513) GN=lpg2737 PE=4 SV=1 UPId=UP000000609 PPId=UP000000609	tr|Q5ZRY4|Q5ZRY4_LEGPH	1.14349	0.796232	0.96986	0.00560373
sucA	2-oxoglutarate dehydrogenase E1 component OS=Legionella pneumophila subsp. pneumophila (strain Philadelphia 1 / ATCC 33152 / DSM 7513) GN=sucA PE=4 SV=1 UPId=UP000000609 PPId=UP000000609	tr|Q5ZY41|Q5ZY41_LEGPH	0.80574	1.11164	0.958688	0.00750183
osmY	Periplasmic, osmotically inducible protein Y-like OS=Legionella pneumophila subsp. pneumophila (strain Philadelphia 1 / ATCC 33152 / DSM 7513) GN=osmY PE=4 SV=1 UPId=UP000000609 PPId=UP000000609	tr|Q5ZTA3|Q5ZTA3_LEGPH	0.847436	1.06783	0.957633	0.00622976
ptsP	Phosphoenolpyruvate protein phosphotransferase PtsP OS=Legionella pneumophila subsp. pneumophila (strain Philadelphia 1 / ATCC 33152 / DSM 7513) GN=ptsP PE=3 SV=1 UPId=UP000000609 PPId=UP000000609	tr|Q5ZRL0|Q5ZRL0_LEGPH	0.760064	1.14522	0.952644	0.02365
icmB	IcmB (DotO) OS=Legionella pneumophila subsp. pneumophila (strain Philadelphia 1 / ATCC 33152 / DSM 7513) GN=icmB PE=4 SV=1 UPId=UP000000609 PPId=UP000000609	tr|Q5ZYB6|Q5ZYB6_LEGPH	0.956086	0.885562	0.920824	0.00359712
trpC	Indole-3-glycerol phosphate synthase OS=Legionella pneumophila subsp. pneumophila (strain Philadelphia 1 / ATCC 33152 / DSM 7513) GN=trpC PE=3 SV=1 UPId=UP000000609 PPId=UP000000609	sp|Q5ZX99|TRPC_LEGPH	1.39487	0.44002	0.917446	0.127631
lpg1849	Uncharacterized protein OS=Legionella pneumophila subsp. pneumophila (strain Philadelphia 1 / ATCC 33152 / DSM 7513) GN=lpg1849 PE=4 SV=1 UPId=UP000000609 PPId=UP000000609	tr|Q5ZUE9|Q5ZUE9_LEGPH	0.668514	1.137	0.902755	0.0694063
lpg0476	Sigma-54 modulation protein OS=Legionella pneumophila subsp. pneumophila (strain Philadelphia 1 / ATCC 33152 / DSM 7513) GN=lpg0476 PE=4 SV=1 UPId=UP000000609 PPId=UP000000609	tr|Q5ZY96|Q5ZY96_LEGPH	0.878583	0.826613	0.852598	0.00410791
lpg2811	UPF0229 protein lpg2811 OS=Legionella pneumophila subsp. pneumophila (strain Philadelphia 1 / ATCC 33152 / DSM 7513) GN=lpg2811 PE=3 SV=1 UPId=UP000000609 PPId=UP000000609	tr|Q5ZRR9|Q5ZRR9_LEGPH	0.659844	1.03461	0.847229	0.00985814
gor	Glutathione reductase OS=Legionella pneumophila subsp. pneumophila (strain Philadelphia 1 / ATCC 33152 / DSM 7513) GN=gor PE=3 SV=1 UPId=UP000000609 PPId=UP000000609	tr|Q5ZY02|Q5ZY02_LEGPH	1.03745	0.647574	0.842514	0.0726863
icmG	IcmG (DotF) OS=Legionella pneumophila subsp. pneumophila (strain Philadelphia 1 / ATCC 33152 / DSM 7513) GN=icmG PE=4 SV=1 UPId=UP000000609 PPId=UP000000609	tr|Q5ZYC0|Q5ZYC0_LEGPH	1.01297	0.642043	0.827508	0.042053
icmX	IcmX (IcmY) OS=Legionella pneumophila subsp. pneumophila (strain Philadelphia 1 / ATCC 33152 / DSM 7513) GN=icmX PE=4 SV=1 UPId=UP000000609 PPId=UP000000609	tr|Q5ZS30|Q5ZS30_LEGPH	0.794815	0.856692	0.825753	0.00728527
lpg1549	Uncharacterized protein OS=Legionella pneumophila subsp. pneumophila (strain Philadelphia 1 / ATCC 33152 / DSM 7513) GN=lpg1549 PE=4 SV=1 UPId=UP000000609 PPId=UP000000609	tr|Q5ZV91|Q5ZV91_LEGPH	0.794107	0.837956	0.816032	0.00455067
prkA	Serine protein kinase OS=Legionella pneumophila subsp. pneumophila (strain Philadelphia 1 / ATCC 33152 / DSM 7513) GN=prkA PE=4 SV=1 UPId=UP000000609 PPId=UP000000609	tr|Q5ZRS0|Q5ZRS0_LEGPH	0.454145	1.16321	0.808675	0.0296692
lpg2194	Carbonic anhydrase OS=Legionella pneumophila subsp. pneumophila (strain Philadelphia 1 / ATCC 33152 / DSM 7513) GN=lpg2194 PE=3 SV=1 UPId=UP000000609 PPId=UP000000609	tr|Q5ZTG8|Q5ZTG8_LEGPH	0.39313	1.22238	0.807755	0.0905174
icmQ	IcmQ OS=Legionella pneumophila subsp. pneumophila (strain Philadelphia 1 / ATCC 33152 / DSM 7513) GN=icmQ PE=4 SV=1 UPId=UP000000609 PPId=UP000000609	tr|Q5ZYC8|Q5ZYC8_LEGPH	0.914043	0.699465	0.806754	0.0063265
lpg2685	Dienelactone hydrolase family protein OS=Legionella pneumophila subsp. pneumophila (strain Philadelphia 1 / ATCC 33152 / DSM 7513) GN=lpg2685 PE=4 SV=1 UPId=UP000000609 PPId=UP000000609	tr|Q5ZS34|Q5ZS34_LEGPH	-3.27996	4.86276	0.791402	0.794827
lpg2859	MoxR protein (ATPase) methanol dehydrogenase regulatory protein OS=Legionella pneumophila subsp. pneumophila (strain Philadelphia 1 / ATCC 33152 / DSM 7513) GN=lpg2859 PE=4 SV=1 UPId=UP000000609 PPId=UP000000609	tr|Q5ZRM2|Q5ZRM2_LEGPH	0.798921	0.756502	0.777711	0.00586809
def	Peptide deformylase OS=Legionella pneumophila subsp. pneumophila (strain Philadelphia 1 / ATCC 33152 / DSM 7513) GN=def PE=3 SV=1 UPId=UP000000609 PPId=UP000000609	tr|Q5ZSC4|Q5ZSC4_LEGPH	0.623787	0.913627	0.768707	0.0362496
lpg2847	Uncharacterized protein OS=Legionella pneumophila subsp. pneumophila (strain Philadelphia 1 / ATCC 33152 / DSM 7513) GN=lpg2847 PE=4 SV=1 UPId=UP000000609 PPId=UP000000609	tr|Q5ZRN3|Q5ZRN3_LEGPH	0.69121	0.832885	0.762047	0.00765484
lpg1962	Peptidyl-prolyl cis-trans isomerase OS=Legionella pneumophila subsp. pneumophila (strain Philadelphia 1 / ATCC 33152 / DSM 7513) GN=lpg1962 PE=3 SV=1 UPId=UP000000609 PPId=UP000000609	tr|Q5ZU46|Q5ZU46_LEGPH	0.821315	0.698246	0.75978	0.0344613
purD	Phosphoribosylamine--glycine ligase OS=Legionella pneumophila subsp. pneumophila (strain Philadelphia 1 / ATCC 33152 / DSM 7513) GN=purD PE=3 SV=1 UPId=UP000000609 PPId=UP000000609	tr|Q5ZUW9|Q5ZUW9_LEGPH	0.78721	0.727994	0.757602	0.0144791
lpg1329	Uncharacterized protein OS=Legionella pneumophila subsp. pneumophila (strain Philadelphia 1 / ATCC 33152 / DSM 7513) GN=lpg1329 PE=4 SV=1 UPId=UP000000609 PPId=UP000000609	tr|Q5ZVW0|Q5ZVW0_LEGPH	1.35957	0.153225	0.756398	0.108109
rsmH	Ribosomal RNA small subunit methyltransferase H OS=Legionella pneumophila subsp. pneumophila (strain Philadelphia 1 / ATCC 33152 / DSM 7513) GN=rsmH PE=3 SV=2 UPId=UP000000609 PPId=UP000000609	sp|Q5ZX19|RSMH_LEGPH	0.715636	0.796526	0.756081	0.0353231
atoB	Acyl CoA C-acetyltransferase OS=Legionella pneumophila subsp. pneumophila (strain Philadelphia 1 / ATCC 33152 / DSM 7513) GN=atoB PE=3 SV=1 UPId=UP000000609 PPId=UP000000609	tr|Q5ZUH3|Q5ZUH3_LEGPH	0.847231	0.664902	0.756067	0.0175756
lpg0381	Uncharacterized protein OS=Legionella pneumophila subsp. pneumophila (strain Philadelphia 1 / ATCC 33152 / DSM 7513) GN=lpg0381 PE=4 SV=1 UPId=UP000000609 PPId=UP000000609	tr|Q5ZYJ1|Q5ZYJ1_LEGPH	0.603623	0.903377	0.7535	0.0114675
lpg1189	Uncharacterized protein OS=Legionella pneumophila subsp. pneumophila (strain Philadelphia 1 / ATCC 33152 / DSM 7513) GN=lpg1189 PE=4 SV=1 UPId=UP000000609 PPId=UP000000609	tr|Q5ZW97|Q5ZW97_LEGPH	0.847413	0.647769	0.747591	0.0156216
clpB	Chaperone protein ClpB OS=Legionella pneumophila subsp. pneumophila (strain Philadelphia 1 / ATCC 33152 / DSM 7513) GN=clpB PE=3 SV=1 UPId=UP000000609 PPId=UP000000609	tr|Q5ZUP3|Q5ZUP3_LEGPH	0.870566	0.621988	0.746277	0.00919965
cbpA	Curved DNA binding protein DnaJ OS=Legionella pneumophila subsp. pneumophila (strain Philadelphia 1 / ATCC 33152 / DSM 7513) GN=cbpA PE=4 SV=1 UPId=UP000000609 PPId=UP000000609	tr|Q5ZT99|Q5ZT99_LEGPH	0.681559	0.78358	0.732569	0.00823084
legA15	Ankyrin repeat-containing protein OS=Legionella pneumophila subsp. pneumophila (strain Philadelphia 1 / ATCC 33152 / DSM 7513) GN=legA15 PE=4 SV=1 UPId=UP000000609 PPId=UP000000609	tr|Q5ZSR1|Q5ZSR1_LEGPH	0.75693	0.699932	0.728431	0.0225408
lpg1292	DNA-binding response regulator OS=Legionella pneumophila subsp. pneumophila (strain Philadelphia 1 / ATCC 33152 / DSM 7513) GN=lpg1292 PE=4 SV=1 UPId=UP000000609 PPId=UP000000609	tr|Q5ZVZ6|Q5ZVZ6_LEGPH	0.915172	0.538711	0.726942	0.019632
lpg0731	Uncharacterized protein OS=Legionella pneumophila subsp. pneumophila (strain Philadelphia 1 / ATCC 33152 / DSM 7513) GN=lpg0731 PE=4 SV=1 UPId=UP000000609 PPId=UP000000609	tr|Q5ZXK0|Q5ZXK0_LEGPH	0.726972	0.717961	0.722466	0.00669502
gspG	Type II protein secretion LspG OS=Legionella pneumophila subsp. pneumophila (strain Philadelphia 1 / ATCC 33152 / DSM 7513) GN=gspG PE=4 SV=1 UPId=UP000000609 PPId=UP000000609	tr|Q5ZVS8|Q5ZVS8_LEGPH	0.688674	0.724853	0.706763	0.0353319
lpg0633	Polysaccharide deacetylase OS=Legionella pneumophila subsp. pneumophila (strain Philadelphia 1 / ATCC 33152 / DSM 7513) GN=lpg0633 PE=4 SV=1 UPId=UP000000609 PPId=UP000000609	tr|Q5ZXU8|Q5ZXU8_LEGPH	-0.344134	1.73853	0.697199	0.396152
rppH	RNA pyrophosphohydrolase OS=Legionella pneumophila subsp. pneumophila (strain Philadelphia 1 / ATCC 33152 / DSM 7513) GN=rppH PE=3 SV=1 UPId=UP000000609 PPId=UP000000609	sp|Q5ZRK9|RPPH_LEGPH	0.656557	0.730084	0.69332	0.0129171
lpg0821	Lipopolysaccharide biosynthesis glycosyltransferase OS=Legionella pneumophila subsp. pneumophila (strain Philadelphia 1 / ATCC 33152 / DSM 7513) GN=lpg0821 PE=4 SV=1 UPId=UP000000609 PPId=UP000000609	tr|Q5ZXB1|Q5ZXB1_LEGPH	-0.581408	1.93543	0.677009	0.524106
lpg1728	Uncharacterized protein OS=Legionella pneumophila subsp. pneumophila (strain Philadelphia 1 / ATCC 33152 / DSM 7513) GN=lpg1728 PE=4 SV=1 UPId=UP000000609 PPId=UP000000609	tr|Q5ZUR5|Q5ZUR5_LEGPH	0.640723	0.70912	0.674921	0.00936687
icmL	IcmL (DotI) OS=Legionella pneumophila subsp. pneumophila (strain Philadelphia 1 / ATCC 33152 / DSM 7513) GN=icmL PE=4 SV=1 UPId=UP000000609 PPId=UP000000609	tr|Q5ZYC3|Q5ZYC3_LEGPH	0.826331	0.49913	0.662731	0.0184019
lpg0562	Uncharacterized protein OS=Legionella pneumophila subsp. pneumophila (strain Philadelphia 1 / ATCC 33152 / DSM 7513) GN=lpg0562 PE=4 SV=1 UPId=UP000000609 PPId=UP000000609	tr|Q5ZY13|Q5ZY13_LEGPH	0.671603	0.653754	0.662678	0.010474
lpg2226	Isovaleryl CoA dehydrogenase OS=Legionella pneumophila subsp. pneumophila (strain Philadelphia 1 / ATCC 33152 / DSM 7513) GN=lpg2226 PE=3 SV=1 UPId=UP000000609 PPId=UP000000609	tr|Q5ZTD6|Q5ZTD6_LEGPH	0.813368	0.5098	0.661584	0.0500693
lpg0904	Hydrolase, isochorismatase family OS=Legionella pneumophila subsp. pneumophila (strain Philadelphia 1 / ATCC 33152 / DSM 7513) GN=lpg0904 PE=4 SV=1 UPId=UP000000609 PPId=UP000000609	tr|Q5ZX29|Q5ZX29_LEGPH	0.494857	0.825437	0.660147	0.0871528
tolQ	Biopolymer transport protein TolQ OS=Legionella pneumophila subsp. pneumophila (strain Philadelphia 1 / ATCC 33152 / DSM 7513) GN=tolQ PE=3 SV=1 UPId=UP000000609 PPId=UP000000609	tr|Q5ZV66|Q5ZV66_LEGPH	0.217747	1.08735	0.652548	0.0781144
sucB	Dihydrolipoyllysine-residue succinyltransferase component of 2-oxoglutarate dehydrogenase complex OS=Legionella pneumophila subsp. pneumophila (strain Philadelphia 1 / ATCC 33152 / DSM 7513) GN=sucB PE=3 SV=1 UPId=UP000000609 PPId=UP000000609	tr|Q5ZY40|Q5ZY40_LEGPH	0.534974	0.768153	0.651563	0.0132234
lpg1769	Rhodanese domain protein OS=Legionella pneumophila subsp. pneumophila (strain Philadelphia 1 / ATCC 33152 / DSM 7513) GN=lpg1769 PE=4 SV=1 UPId=UP000000609 PPId=UP000000609	tr|Q5ZUM4|Q5ZUM4_LEGPH	0.73681	0.557249	0.64703	0.0145878
lpg2703	Ubiquinol-cytochrome c reductase, cytochrome c1 OS=Legionella pneumophila subsp. pneumophila (strain Philadelphia 1 / ATCC 33152 / DSM 7513) GN=lpg2703 PE=4 SV=1 UPId=UP000000609 PPId=UP000000609	tr|Q5ZS16|Q5ZS16_LEGPH	0.702404	0.586405	0.644404	0.0124008
phhA	Phenylalanine-4-hydroxylase OS=Legionella pneumophila subsp. pneumophila (strain Philadelphia 1 / ATCC 33152 / DSM 7513) GN=phhA PE=1 SV=2 UPId=UP000000609 PPId=UP000000609	tr|Q5ZS72|Q5ZS72_LEGPH	0.58455	0.687297	0.635923	0.011999
lpg0869	3-hydroxyisobutyryl Coenzyme A hydrolase OS=Legionella pneumophila subsp. pneumophila (strain Philadelphia 1 / ATCC 33152 / DSM 7513) GN=lpg0869 PE=4 SV=1 UPId=UP000000609 PPId=UP000000609	tr|Q5ZX63|Q5ZX63_LEGPH	0.894897	0.369415	0.632156	0.0523465
lpg2208	Zinc-type alcohol dehydrogenase-like protein OS=Legionella pneumophila subsp. pneumophila (strain Philadelphia 1 / ATCC 33152 / DSM 7513) GN=lpg2208 PE=3 SV=1 UPId=UP000000609 PPId=UP000000609	tr|Q5ZTF4|Q5ZTF4_LEGPH	0.692036	0.567807	0.629921	0.0445894
nrdR	Transcriptional repressor NrdR OS=Legionella pneumophila subsp. pneumophila (strain Philadelphia 1 / ATCC 33152 / DSM 7513) GN=nrdR PE=3 SV=1 UPId=UP000000609 PPId=UP000000609	sp|Q5ZXK5|NRDR_LEGPH	0.540955	0.711243	0.626099	0.0129005
lpg0896	Uncharacterized protein OS=Legionella pneumophila subsp. pneumophila (strain Philadelphia 1 / ATCC 33152 / DSM 7513) GN=lpg0896 PE=4 SV=1 UPId=UP000000609 PPId=UP000000609	tr|Q5ZX37|Q5ZX37_LEGPH	0.734134	0.503126	0.61863	0.0222052
lpg2045	ABC transport system periplasmic substrate binding protein OS=Legionella pneumophila subsp. pneumophila (strain Philadelphia 1 / ATCC 33152 / DSM 7513) GN=lpg2045 PE=4 SV=1 UPId=UP000000609 PPId=UP000000609	tr|Q5ZTW3|Q5ZTW3_LEGPH	0.688951	0.539517	0.614234	0.0148858
lpg0085	Uncharacterized protein OS=Legionella pneumophila subsp. pneumophila (strain Philadelphia 1 / ATCC 33152 / DSM 7513) GN=lpg0085 PE=1 SV=1 UPId=UP000000609 PPId=UP000000609	tr|Q5ZZC6|Q5ZZC6_LEGPH	0.552985	0.67425	0.613617	0.0167571
fadH	2,4-dienoyl-CoA reductase FadH1 OS=Legionella pneumophila subsp. pneumophila (strain Philadelphia 1 / ATCC 33152 / DSM 7513) GN=fadH PE=4 SV=1 UPId=UP000000609 PPId=UP000000609	tr|Q5ZT18|Q5ZT18_LEGPH	0.784883	0.4373	0.611091	0.0822683
lpg1810	Long chain fatty acid transporter OS=Legionella pneumophila subsp. pneumophila (strain Philadelphia 1 / ATCC 33152 / DSM 7513) GN=lpg1810 PE=4 SV=1 UPId=UP000000609 PPId=UP000000609	tr|Q5ZUI8|Q5ZUI8_LEGPH	0.464408	0.746188	0.605298	0.0591122
lpg1698	ProQ-like, activator of ProP osmoprotectant transporter OS=Legionella pneumophila subsp. pneumophila (strain Philadelphia 1 / ATCC 33152 / DSM 7513) GN=lpg1698 PE=4 SV=1 UPId=UP000000609 PPId=UP000000609	tr|Q5ZUU4|Q5ZUU4_LEGPH	0.607317	0.592989	0.600153	0.0139889
dapB	4-hydroxy-tetrahydrodipicolinate reductase OS=Legionella pneumophila subsp. pneumophila (strain Philadelphia 1 / ATCC 33152 / DSM 7513) GN=dapB PE=3 SV=1 UPId=UP000000609 PPId=UP000000609	sp|Q5ZZ80|DAPB_LEGPH	0.605184	0.57892	0.592052	0.0129548
relA	GTP pyrophosphokinase ((P)ppGpp synthetase I) stringent stress response RelA OS=Legionella pneumophila subsp. pneumophila (strain Philadelphia 1 / ATCC 33152 / DSM 7513) GN=relA PE=3 SV=1 UPId=UP000000609 PPId=UP000000609	tr|Q5ZVI3|Q5ZVI3_LEGPH	0.782862	0.395571	0.589216	0.0360583
mpl	UDP-N-acetylmuramate--L-alanyl-gamma-D-glutamyl-meso-2,6-diaminoheptandioate ligase OS=Legionella pneumophila subsp. pneumophila (strain Philadelphia 1 / ATCC 33152 / DSM 7513) GN=mpl PE=3 SV=1 UPId=UP000000609 PPId=UP000000609	tr|Q5ZUP0|Q5ZUP0_LEGPH	-0.196884	1.34157	0.572343	0.278196
katG1	Catalase-peroxidase 1 OS=Legionella pneumophila subsp. pneumophila (strain Philadelphia 1 / ATCC 33152 / DSM 7513) GN=katG1 PE=3 SV=2 UPId=UP000000609 PPId=UP000000609	sp|Q5ZSX7|KATG1_LEGPH	0.685189	0.44205	0.56362	0.172957
mdh	Malate dehydrogenase OS=Legionella pneumophila subsp. pneumophila (strain Philadelphia 1 / ATCC 33152 / DSM 7513) GN=mdh PE=3 SV=1 UPId=UP000000609 PPId=UP000000609	sp|Q5ZT13|MDH_LEGPH	0.575456	0.512227	0.543842	0.0167719
greA	Transcription elongation factor GreA OS=Legionella pneumophila subsp. pneumophila (strain Philadelphia 1 / ATCC 33152 / DSM 7513) GN=greA PE=3 SV=1 UPId=UP000000609 PPId=UP000000609	sp|Q5ZS95|GREA_LEGPH	0.201813	0.862227	0.53202	0.078745
lpg2708	Ferredoxin 2Fe-2S protein OS=Legionella pneumophila subsp. pneumophila (strain Philadelphia 1 / ATCC 33152 / DSM 7513) GN=lpg2708 PE=4 SV=1 UPId=UP000000609 PPId=UP000000609	tr|Q5ZS11|Q5ZS11_LEGPH	0.596955	0.460298	0.528627	0.0303363
lpg0593	5-formyltetrahydrofolate cyclo-ligase OS=Legionella pneumophila subsp. pneumophila (strain Philadelphia 1 / ATCC 33152 / DSM 7513) GN=lpg0593 PE=3 SV=1 UPId=UP000000609 PPId=UP000000609	tr|Q5ZXY7|Q5ZXY7_LEGPH	0.689711	0.362571	0.526141	0.0830983
lpg0721	RND efflux membrane fusion protein, acriflavin resistance protein E OS=Legionella pneumophila subsp. pneumophila (strain Philadelphia 1 / ATCC 33152 / DSM 7513) GN=lpg0721 PE=3 SV=1 UPId=UP000000609 PPId=UP000000609	tr|Q5ZXL0|Q5ZXL0_LEGPH	0.558498	0.482476	0.520487	0.028634
lpg2755	Nucleoid-associated protein lpg2755 OS=Legionella pneumophila subsp. pneumophila (strain Philadelphia 1 / ATCC 33152 / DSM 7513) GN=lpg2755 PE=3 SV=1 UPId=UP000000609 PPId=UP000000609	sp|Q5ZRX1|Y2755_LEGPH	0.519018	0.507328	0.513173	0.0201485
lpg2942	Uncharacterized protein OS=Legionella pneumophila subsp. pneumophila (strain Philadelphia 1 / ATCC 33152 / DSM 7513) GN=lpg2942 PE=4 SV=1 UPId=UP000000609 PPId=UP000000609	tr|Q5ZRE0|Q5ZRE0_LEGPH	0.272209	0.743263	0.507736	0.162172
lpg1665	Uncharacterized protein OS=Legionella pneumophila subsp. pneumophila (strain Philadelphia 1 / ATCC 33152 / DSM 7513) GN=lpg1665 PE=4 SV=1 UPId=UP000000609 PPId=UP000000609	tr|Q5ZUX7|Q5ZUX7_LEGPH	0.377115	0.633174	0.505144	0.0316942
lpg0713	Oligopeptide transporter OS=Legionella pneumophila subsp. pneumophila (strain Philadelphia 1 / ATCC 33152 / DSM 7513) GN=lpg0713 PE=4 SV=1 UPId=UP000000609 PPId=UP000000609	tr|Q5ZXL8|Q5ZXL8_LEGPH	1.85076	-0.841384	0.504689	0.634507
icmE	IcmE (DotG) OS=Legionella pneumophila subsp. pneumophila (strain Philadelphia 1 / ATCC 33152 / DSM 7513) GN=icmE PE=4 SV=1 UPId=UP000000609 PPId=UP000000609	tr|Q5ZYC1|Q5ZYC1_LEGPH	0.61063	0.393185	0.501908	0.028797
yjeA	Endo-1,4-beta-xylanase-like OS=Legionella pneumophila subsp. pneumophila (strain Philadelphia 1 / ATCC 33152 / DSM 7513) GN=yjeA PE=4 SV=1 UPId=UP000000609 PPId=UP000000609	tr|Q5ZXL9|Q5ZXL9_LEGPH	0.420515	0.582612	0.501563	0.0409182
murD	UDP-N-acetylmuramoylalanine--D-glutamate ligase OS=Legionella pneumophila subsp. pneumophila (strain Philadelphia 1 / ATCC 33152 / DSM 7513) GN=murD PE=3 SV=1 UPId=UP000000609 PPId=UP000000609	sp|Q5ZSA3|MURD_LEGPH	0.544	0.45904	0.50152	0.0221806
lpg0286	Oxidoreductase, short chain dehydrogenase/reductase family OS=Legionella pneumophila subsp. pneumophila (strain Philadelphia 1 / ATCC 33152 / DSM 7513) GN=lpg0286 PE=3 SV=1 UPId=UP000000609 PPId=UP000000609	tr|Q5ZYS5|Q5ZYS5_LEGPH	0.659838	0.330732	0.495285	0.112328
com1	27 kDa outer membrane protein OS=Legionella pneumophila subsp. pneumophila (strain Philadelphia 1 / ATCC 33152 / DSM 7513) GN=com1 PE=4 SV=1 UPId=UP000000609 PPId=UP000000609	tr|Q5ZUF7|Q5ZUF7_LEGPH	0.318683	0.670626	0.494655	0.0435212
lpg2633	Uncharacterized protein OS=Legionella pneumophila subsp. pneumophila (strain Philadelphia 1 / ATCC 33152 / DSM 7513) GN=lpg2633 PE=4 SV=1 UPId=UP000000609 PPId=UP000000609	tr|Q5ZS86|Q5ZS86_LEGPH	0.560632	0.412862	0.486747	0.0326164
dacB	D-alanyl-D-alanine carboxypeptidase, fraction B penicillin binding protein 4 OS=Legionella pneumophila subsp. pneumophila (strain Philadelphia 1 / ATCC 33152 / DSM 7513) GN=dacB PE=4 SV=1 UPId=UP000000609 PPId=UP000000609	tr|Q5ZSD0|Q5ZSD0_LEGPH	0.573749	0.394709	0.484229	0.0289796
hslV	ATP-dependent protease subunit HslV OS=Legionella pneumophila subsp. pneumophila (strain Philadelphia 1 / ATCC 33152 / DSM 7513) GN=hslV PE=3 SV=1 UPId=UP000000609 PPId=UP000000609	sp|Q5ZXU1|HSLV_LEGPH	0.538696	0.426662	0.482679	0.0540614
lpg0540	Major facilitator family transporter OS=Legionella pneumophila subsp. pneumophila (strain Philadelphia 1 / ATCC 33152 / DSM 7513) GN=lpg0540 PE=4 SV=1 UPId=UP000000609 PPId=UP000000609	tr|Q5ZY33|Q5ZY33_LEGPH	0.0584389	0.902514	0.480477	0.226604
lpg2867	Thioesterase OS=Legionella pneumophila subsp. pneumophila (strain Philadelphia 1 / ATCC 33152 / DSM 7513) GN=lpg2867 PE=1 SV=1 UPId=UP000000609 PPId=UP000000609	tr|Q5ZRL4|Q5ZRL4_LEGPH	0.363114	0.585595	0.474355	0.0373035
purF	Amidophosphoribosyltransferase OS=Legionella pneumophila subsp. pneumophila (strain Philadelphia 1 / ATCC 33152 / DSM 7513) GN=purF PE=3 SV=1 UPId=UP000000609 PPId=UP000000609	tr|Q5ZUW8|Q5ZUW8_LEGPH	0.79416	0.153477	0.473819	0.352299
lpg0949	Carrier/transport protein OS=Legionella pneumophila subsp. pneumophila (strain Philadelphia 1 / ATCC 33152 / DSM 7513) GN=lpg0949 PE=3 SV=1 UPId=UP000000609 PPId=UP000000609	tr|Q5ZWY5|Q5ZWY5_LEGPH	0.285675	0.625847	0.455761	0.0553083
sdhB	Succinate dehydrogenase iron-sulfur protein subunit B OS=Legionella pneumophila subsp. pneumophila (strain Philadelphia 1 / ATCC 33152 / DSM 7513) GN=sdhB PE=4 SV=1 UPId=UP000000609 PPId=UP000000609	tr|Q5ZY42|Q5ZY42_LEGPH	0.4567	0.443424	0.450062	0.0359188
pyrB	Aspartate carbamoyltransferase OS=Legionella pneumophila subsp. pneumophila (strain Philadelphia 1 / ATCC 33152 / DSM 7513) GN=pyrB PE=3 SV=1 UPId=UP000000609 PPId=UP000000609	sp|Q5ZXZ2|PYRB_LEGPH	0.593522	0.305772	0.449647	0.0556603
lpg1764	ATPase associated with chromosome architecture OS=Legionella pneumophila subsp. pneumophila (strain Philadelphia 1 / ATCC 33152 / DSM 7513) GN=lpg1764 PE=4 SV=1 UPId=UP000000609 PPId=UP000000609	tr|Q5ZUM9|Q5ZUM9_LEGPH	0.894694	-0.0247868	0.434954	0.200573
tolC	Agglutination protein OS=Legionella pneumophila subsp. pneumophila (strain Philadelphia 1 / ATCC 33152 / DSM 7513) GN=tolC PE=4 SV=1 UPId=UP000000609 PPId=UP000000609	tr|Q5ZXA5|Q5ZXA5_LEGPH	0.320365	0.548955	0.43466	0.0435532
murB	UDP-N-acetylenolpyruvoylglucosamine reductase OS=Legionella pneumophila subsp. pneumophila (strain Philadelphia 1 / ATCC 33152 / DSM 7513) GN=murB PE=3 SV=2 UPId=UP000000609 PPId=UP000000609	sp|Q5ZSA6|MURB_LEGPH	0.555769	0.280293	0.418031	0.236134
lpg1803	Uncharacterized protein OS=Legionella pneumophila subsp. pneumophila (strain Philadelphia 1 / ATCC 33152 / DSM 7513) GN=lpg1803 PE=4 SV=1 UPId=UP000000609 PPId=UP000000609	tr|Q5ZUJ5|Q5ZUJ5_LEGPH	0.0674968	0.765042	0.41627	0.174864
lpg2904	Uncharacterized protein OS=Legionella pneumophila subsp. pneumophila (strain Philadelphia 1 / ATCC 33152 / DSM 7513) GN=lpg2904 PE=4 SV=1 UPId=UP000000609 PPId=UP000000609	tr|Q5ZRH8|Q5ZRH8_LEGPH	0.138887	0.690298	0.414593	0.254163
acsB	Acetyl-coenzyme A synthetase OS=Legionella pneumophila subsp. pneumophila (strain Philadelphia 1 / ATCC 33152 / DSM 7513) GN=acsB PE=4 SV=1 UPId=UP000000609 PPId=UP000000609	tr|Q5ZZ84|Q5ZZ84_LEGPH	0.529764	0.293601	0.411683	0.0707374
glyA	Serine hydroxymethyltransferase OS=Legionella pneumophila subsp. pneumophila (strain Philadelphia 1 / ATCC 33152 / DSM 7513) GN=glyA PE=3 SV=1 UPId=UP000000609 PPId=UP000000609	sp|Q5ZXK6|GLYA_LEGPH	0.384785	0.433723	0.409254	0.0529817
lptD	LPS-assembly protein LptD OS=Legionella pneumophila subsp. pneumophila (strain Philadelphia 1 / ATCC 33152 / DSM 7513) GN=lptD PE=3 SV=2 UPId=UP000000609 PPId=UP000000609	sp|Q5ZYR4|LPTD_LEGPH	-0.258344	1.06483	0.403244	0.520915
lpg2014	Pyridoxal-5'-phosphate dependent enzyme family OS=Legionella pneumophila subsp. pneumophila (strain Philadelphia 1 / ATCC 33152 / DSM 7513) GN=lpg2014 PE=3 SV=1 UPId=UP000000609 PPId=UP000000609	tr|Q5ZTZ4|Q5ZTZ4_LEGPH	-0.769282	1.57018	0.400448	0.679228
murF	UDP-N-acetylmuramoyl-tripeptide--D-alanyl-D-alanine ligase OS=Legionella pneumophila subsp. pneumophila (strain Philadelphia 1 / ATCC 33152 / DSM 7513) GN=murF PE=3 SV=1 UPId=UP000000609 PPId=UP000000609	tr|Q5ZSA1|Q5ZSA1_LEGPH	0.28159	0.51372	0.397655	0.0545735
yhiP	Peptide transport protein, POT family OS=Legionella pneumophila subsp. pneumophila (strain Philadelphia 1 / ATCC 33152 / DSM 7513) GN=yhiP PE=3 SV=1 UPId=UP000000609 PPId=UP000000609	tr|Q5ZRS5|Q5ZRS5_LEGPH	0.678412	0.101417	0.389914	0.227902
lpg1402	Deoxyribonuclease TatD OS=Legionella pneumophila subsp. pneumophila (strain Philadelphia 1 / ATCC 33152 / DSM 7513) GN=lpg1402 PE=4 SV=1 UPId=UP000000609 PPId=UP000000609	tr|Q5ZVN8|Q5ZVN8_LEGPH	0.263734	0.49401	0.378872	0.0865735
lpg1828	Enoyl CoA hydratase/isomerase (Crotonase) OS=Legionella pneumophila subsp. pneumophila (strain Philadelphia 1 / ATCC 33152 / DSM 7513) GN=lpg1828 PE=1 SV=1 UPId=UP000000609 PPId=UP000000609	tr|Q5ZUH0|Q5ZUH0_LEGPH	0.273085	0.483221	0.378153	0.0691863
hutU	Urocanate hydratase OS=Legionella pneumophila subsp. pneumophila (strain Philadelphia 1 / ATCC 33152 / DSM 7513) GN=hutU PE=3 SV=1 UPId=UP000000609 PPId=UP000000609	tr|Q5ZVR1|Q5ZVR1_LEGPH	0.59009	0.157388	0.373739	0.38644
murC	UDP-N-acetylmuramate--L-alanine ligase OS=Legionella pneumophila subsp. pneumophila (strain Philadelphia 1 / ATCC 33152 / DSM 7513) GN=murC PE=3 SV=1 UPId=UP000000609 PPId=UP000000609	sp|Q5ZSA5|MURC_LEGPH	0.277821	0.432349	0.355085	0.198182
lpg2313	Uncharacterized protein OS=Legionella pneumophila subsp. pneumophila (strain Philadelphia 1 / ATCC 33152 / DSM 7513) GN=lpg2313 PE=4 SV=1 UPId=UP000000609 PPId=UP000000609	tr|Q5ZT52|Q5ZT52_LEGPH	0.191519	0.500698	0.346108	0.114913
hisS	Histidine--tRNA ligase OS=Legionella pneumophila subsp. pneumophila (strain Philadelphia 1 / ATCC 33152 / DSM 7513) GN=hisS PE=3 SV=1 UPId=UP000000609 PPId=UP000000609	sp|Q5ZV96|SYH_LEGPH	0.268747	0.4209	0.344823	0.0701211
csrA-2	Carbon storage regulator homolog OS=Legionella pneumophila subsp. pneumophila (strain Philadelphia 1 / ATCC 33152 / DSM 7513) GN=csrA-2 PE=3 SV=1 UPId=UP000000609 PPId=UP000000609	tr|Q5ZXF0|Q5ZXF0_LEGPH	0.345839	0.338863	0.342351	0.0843878
lpg0950	Nitrilase OS=Legionella pneumophila subsp. pneumophila (strain Philadelphia 1 / ATCC 33152 / DSM 7513) GN=lpg0950 PE=4 SV=1 UPId=UP000000609 PPId=UP000000609	tr|Q5ZWY4|Q5ZWY4_LEGPH	0.281743	0.39158	0.336661	0.227301
lpg0558	Stearoyl-CoA-9-desaturase OS=Legionella pneumophila subsp. pneumophila (strain Philadelphia 1 / ATCC 33152 / DSM 7513) GN=lpg0558 PE=4 SV=1 UPId=UP000000609 PPId=UP000000609	tr|Q5ZY17|Q5ZY17_LEGPH	0.653582	0.0145073	0.334045	0.637449
rimK	Probable alpha-L-glutamate ligase OS=Legionella pneumophila subsp. pneumophila (strain Philadelphia 1 / ATCC 33152 / DSM 7513) GN=rimK PE=3 SV=1 UPId=UP000000609 PPId=UP000000609	sp|Q5ZYF8|RIMK_LEGPH	0.253722	0.384079	0.318901	0.175052
omp	17kDa common antigen OS=Legionella pneumophila subsp. pneumophila (strain Philadelphia 1 / ATCC 33152 / DSM 7513) GN=omp PE=4 SV=1 UPId=UP000000609 PPId=UP000000609	tr|Q5ZXJ1|Q5ZXJ1_LEGPH	-0.0448124	0.673419	0.314303	0.309873
rpsT	30S ribosomal protein S20 OS=Legionella pneumophila subsp. pneumophila (strain Philadelphia 1 / ATCC 33152 / DSM 7513) GN=rpsT PE=3 SV=1 UPId=UP000000609 PPId=UP000000609	sp|Q5ZS83|RS20_LEGPH	-0.0144655	0.640959	0.313247	0.264384
astD	N-succinylglutamate 5-semialdehyde dehydrogenase OS=Legionella pneumophila subsp. pneumophila (strain Philadelphia 1 / ATCC 33152 / DSM 7513) GN=astD PE=3 SV=1 UPId=UP000000609 PPId=UP000000609	sp|Q5ZUT5|ASTD_LEGPH	0.565639	0.0608524	0.313246	0.379424
frr	Ribosome-recycling factor OS=Legionella pneumophila subsp. pneumophila (strain Philadelphia 1 / ATCC 33152 / DSM 7513) GN=frr PE=3 SV=1 UPId=UP000000609 PPId=UP000000609	sp|Q5ZUT1|RRF_LEGPH	0.0582609	0.564758	0.311509	0.192548
mmsA	Methylmalonate-semialdehyde dehydrogenase OS=Legionella pneumophila subsp. pneumophila (strain Philadelphia 1 / ATCC 33152 / DSM 7513) GN=mmsA PE=4 SV=1 UPId=UP000000609 PPId=UP000000609	tr|Q5ZZ82|Q5ZZ82_LEGPH	0.274693	0.339177	0.306935	0.102812
lpg0076	Uncharacterized protein OS=Legionella pneumophila subsp. pneumophila (strain Philadelphia 1 / ATCC 33152 / DSM 7513) GN=lpg0076 PE=1 SV=1 UPId=UP000000609 PPId=UP000000609	tr|Q5ZZD5|Q5ZZD5_LEGPH	0.113973	0.477324	0.295649	0.197887
asd	Aspartate-semialdehyde dehydrogenase OS=Legionella pneumophila subsp. pneumophila (strain Philadelphia 1 / ATCC 33152 / DSM 7513) GN=asd PE=3 SV=1 UPId=UP000000609 PPId=UP000000609	tr|Q5ZT63|Q5ZT63_LEGPH	0.259399	0.321979	0.290689	0.104147
argD	Acetylornithine aminotransferase OS=Legionella pneumophila subsp. pneumophila (strain Philadelphia 1 / ATCC 33152 / DSM 7513) GN=argD PE=3 SV=1 UPId=UP000000609 PPId=UP000000609	tr|Q5ZRB4|Q5ZRB4_LEGPH	0.392798	0.187328	0.290063	0.213672
lpg1823	Uncharacterized protein OS=Legionella pneumophila subsp. pneumophila (strain Philadelphia 1 / ATCC 33152 / DSM 7513) GN=lpg1823 PE=4 SV=1 UPId=UP000000609 PPId=UP000000609	tr|Q5ZUH5|Q5ZUH5_LEGPH	0.162152	0.407705	0.284929	0.175175
lpg2853	Uncharacterized protein OS=Legionella pneumophila subsp. pneumophila (strain Philadelphia 1 / ATCC 33152 / DSM 7513) GN=lpg2853 PE=4 SV=1 UPId=UP000000609 PPId=UP000000609	tr|Q5ZRM7|Q5ZRM7_LEGPH	0.308214	0.244782	0.276498	0.245925
lpg2596	Signal peptide protein, LysM domain protein OS=Legionella pneumophila subsp. pneumophila (strain Philadelphia 1 / ATCC 33152 / DSM 7513) GN=lpg2596 PE=4 SV=1 UPId=UP000000609 PPId=UP000000609	tr|Q5ZSC3|Q5ZSC3_LEGPH	0.219431	0.313208	0.26632	0.569081
lpg2294	Hydrolase (Haloacid dehalogenase family) OS=Legionella pneumophila subsp. pneumophila (strain Philadelphia 1 / ATCC 33152 / DSM 7513) GN=lpg2294 PE=4 SV=1 UPId=UP000000609 PPId=UP000000609	tr|Q5ZT71|Q5ZT71_LEGPH	0.398997	0.0934133	0.246205	0.191877
add	Adenosine deaminase OS=Legionella pneumophila subsp. pneumophila (strain Philadelphia 1 / ATCC 33152 / DSM 7513) GN=add PE=3 SV=1 UPId=UP000000609 PPId=UP000000609	tr|Q5ZY00|Q5ZY00_LEGPH	0.243925	0.240599	0.242262	0.145016
grpE	Protein GrpE OS=Legionella pneumophila subsp. pneumophila (strain Philadelphia 1 / ATCC 33152 / DSM 7513) GN=grpE PE=3 SV=1 UPId=UP000000609 PPId=UP000000609	sp|Q5ZTY2|GRPE_LEGPH	-0.0216037	0.49072	0.234558	0.288801
dapA	4-hydroxy-tetrahydrodipicolinate synthase OS=Legionella pneumophila subsp. pneumophila (strain Philadelphia 1 / ATCC 33152 / DSM 7513) GN=dapA PE=3 SV=1 UPId=UP000000609 PPId=UP000000609	sp|Q5ZT51|DAPA_LEGPH	0.168242	0.30054	0.234391	0.199672
pmbA	Peptide maturation protein PmbA OS=Legionella pneumophila subsp. pneumophila (strain Philadelphia 1 / ATCC 33152 / DSM 7513) GN=pmbA PE=4 SV=1 UPId=UP000000609 PPId=UP000000609	tr|Q5ZUM2|Q5ZUM2_LEGPH	0.150749	0.313131	0.23194	0.231957
icmK	IcmK (DotH) OS=Legionella pneumophila subsp. pneumophila (strain Philadelphia 1 / ATCC 33152 / DSM 7513) GN=icmK PE=4 SV=1 UPId=UP000000609 PPId=UP000000609	tr|Q5ZYC2|Q5ZYC2_LEGPH	-0.261947	0.650067	0.19406	0.52711
lpg1286	Probable transcriptional regulatory protein lpg1286 OS=Legionella pneumophila subsp. pneumophila (strain Philadelphia 1 / ATCC 33152 / DSM 7513) GN=lpg1286 PE=3 SV=1 UPId=UP000000609 PPId=UP000000609	sp|Q5ZW02|Y1286_LEGPH	-0.352502	0.732729	0.190114	0.672209
cydA-2	Cytochrome D ubiquinol oxidase, subunit I OS=Legionella pneumophila subsp. pneumophila (strain Philadelphia 1 / ATCC 33152 / DSM 7513) GN=cydA-2 PE=4 SV=1 UPId=UP000000609 PPId=UP000000609	tr|Q5ZW85|Q5ZW85_LEGPH	0.023503	0.355249	0.189376	0.480842
lpg0122	ABC transporter, ATP binding protein OS=Legionella pneumophila subsp. pneumophila (strain Philadelphia 1 / ATCC 33152 / DSM 7513) GN=lpg0122 PE=4 SV=1 UPId=UP000000609 PPId=UP000000609	tr|Q5ZZ89|Q5ZZ89_LEGPH	0.761397	-0.388742	0.186328	0.612592
accD	Acetyl-coenzyme A carboxylase carboxyl transferase subunit beta OS=Legionella pneumophila subsp. pneumophila (strain Philadelphia 1 / ATCC 33152 / DSM 7513) GN=accD PE=3 SV=1 UPId=UP000000609 PPId=UP000000609	tr|Q5ZVU9|Q5ZVU9_LEGPH	0.254071	0.116779	0.185425	0.239382
abcT3	ABC transporter ATP binding protein OS=Legionella pneumophila subsp. pneumophila (strain Philadelphia 1 / ATCC 33152 / DSM 7513) GN=abcT3 PE=4 SV=1 UPId=UP000000609 PPId=UP000000609	tr|Q5ZW11|Q5ZW11_LEGPH	0.238858	0.130511	0.184684	0.498954
lpg1827	Propionyl CoA carboxylase beta subunit OS=Legionella pneumophila subsp. pneumophila (strain Philadelphia 1 / ATCC 33152 / DSM 7513) GN=lpg1827 PE=4 SV=1 UPId=UP000000609 PPId=UP000000609	tr|Q5ZUH1|Q5ZUH1_LEGPH	0.222066	0.136004	0.179035	0.277613
clpP	ATP-dependent Clp protease proteolytic subunit OS=Legionella pneumophila subsp. pneumophila (strain Philadelphia 1 / ATCC 33152 / DSM 7513) GN=clpP PE=3 SV=1 UPId=UP000000609 PPId=UP000000609	sp|Q5ZUD9|CLPP_LEGPH	-0.16981	0.517562	0.173876	0.526337
yafH	Oxidoreductase, acyl CoA dehydrogenase family OS=Legionella pneumophila subsp. pneumophila (strain Philadelphia 1 / ATCC 33152 / DSM 7513) GN=yafH PE=4 SV=1 UPId=UP000000609 PPId=UP000000609	tr|Q5ZUR7|Q5ZUR7_LEGPH	0.496985	-0.160153	0.168416	0.484185
topA	DNA topoisomerase 1 OS=Legionella pneumophila subsp. pneumophila (strain Philadelphia 1 / ATCC 33152 / DSM 7513) GN=topA PE=3 SV=1 UPId=UP000000609 PPId=UP000000609	tr|Q5ZSC0|Q5ZSC0_LEGPH	0.111201	0.225592	0.168397	0.355039
sdhA	Succinate dehydrogenase flavoprotein subunit OS=Legionella pneumophila subsp. pneumophila (strain Philadelphia 1 / ATCC 33152 / DSM 7513) GN=sdhA PE=3 SV=1 UPId=UP000000609 PPId=UP000000609	tr|Q5ZY43|Q5ZY43_LEGPH	0.214399	0.110553	0.162476	0.457924
purM	Phosphoribosylformylglycinamidine cyclo-ligase OS=Legionella pneumophila subsp. pneumophila (strain Philadelphia 1 / ATCC 33152 / DSM 7513) GN=purM PE=3 SV=1 UPId=UP000000609 PPId=UP000000609	tr|Q5ZUW5|Q5ZUW5_LEGPH	0.174728	0.145168	0.159948	0.350935
lpg0584	Hypothetical phosphate transport regulator OS=Legionella pneumophila subsp. pneumophila (strain Philadelphia 1 / ATCC 33152 / DSM 7513) GN=lpg0584 PE=4 SV=1 UPId=UP000000609 PPId=UP000000609	tr|Q5ZXZ6|Q5ZXZ6_LEGPH	0.220844	0.0853694	0.153107	0.355287
rpsQ	30S ribosomal protein S17 OS=Legionella pneumophila subsp. pneumophila (strain Philadelphia 1 / ATCC 33152 / DSM 7513) GN=rpsQ PE=3 SV=1 UPId=UP000000609 PPId=UP000000609	sp|Q5ZYN4|RS17_LEGPH	-0.120673	0.42283	0.151078	0.532436
lpg1627	Putative secreted protein OS=Legionella pneumophila subsp. pneumophila (strain Philadelphia 1 / ATCC 33152 / DSM 7513) GN=lpg1627 PE=4 SV=1 UPId=UP000000609 PPId=UP000000609	tr|Q5ZV15|Q5ZV15_LEGPH	0.0331834	0.261577	0.14738	0.444815
putA	Bifunctional protein PutA OS=Legionella pneumophila subsp. pneumophila (strain Philadelphia 1 / ATCC 33152 / DSM 7513) GN=putA PE=3 SV=1 UPId=UP000000609 PPId=UP000000609	tr|Q5ZUU6|Q5ZUU6_LEGPH	0.0804601	0.208329	0.144395	0.378471
lpg0720	Multidrug resistance protein OS=Legionella pneumophila subsp. pneumophila (strain Philadelphia 1 / ATCC 33152 / DSM 7513) GN=lpg0720 PE=3 SV=1 UPId=UP000000609 PPId=UP000000609	tr|Q5ZXL1|Q5ZXL1_LEGPH	0.0261376	0.250141	0.138139	0.389113
lpg0101	Uncharacterized protein OS=Legionella pneumophila subsp. pneumophila (strain Philadelphia 1 / ATCC 33152 / DSM 7513) GN=lpg0101 PE=4 SV=1 UPId=UP000000609 PPId=UP000000609	tr|Q5ZZB0|Q5ZZB0_LEGPH	0.403865	-0.130132	0.136867	0.522643
lpg2992	Periplasmic protein OS=Legionella pneumophila subsp. pneumophila (strain Philadelphia 1 / ATCC 33152 / DSM 7513) GN=lpg2992 PE=4 SV=1 UPId=UP000000609 PPId=UP000000609	tr|Q5ZR91|Q5ZR91_LEGPH	-0.164357	0.429742	0.132693	0.552363
lpg2277	O-methyltransferase, SAM-dependent OS=Legionella pneumophila subsp. pneumophila (strain Philadelphia 1 / ATCC 33152 / DSM 7513) GN=lpg2277 PE=1 SV=1 UPId=UP000000609 PPId=UP000000609	tr|Q5ZT85|Q5ZT85_LEGPH	0.400323	-0.137262	0.13153	0.552283
lpg1299	Transmembrane Tfp pilus assembly protein FimV (Twitching motility) OS=Legionella pneumophila subsp. pneumophila (strain Philadelphia 1 / ATCC 33152 / DSM 7513) GN=lpg1299 PE=4 SV=1 UPId=UP000000609 PPId=UP000000609	tr|Q5ZVY9|Q5ZVY9_LEGPH	0.432053	-0.176726	0.127664	0.689798
lpg0541	Probable membrane protein YdgA-like OS=Legionella pneumophila subsp. pneumophila (strain Philadelphia 1 / ATCC 33152 / DSM 7513) GN=lpg0541 PE=4 SV=1 UPId=UP000000609 PPId=UP000000609	tr|Q5ZY32|Q5ZY32_LEGPH	0.247974	0.00349897	0.125736	0.479956
lpg1847	Glutamate-cysteine ligase OS=Legionella pneumophila subsp. pneumophila (strain Philadelphia 1 / ATCC 33152 / DSM 7513) GN=lpg1847 PE=4 SV=1 UPId=UP000000609 PPId=UP000000609	tr|Q5ZUF1|Q5ZUF1_LEGPH	2.16299	-1.92948	0.116757	0.93882
purL2	Phosphoribosylformylglycinamidine synthase subunit PurL OS=Legionella pneumophila subsp. pneumophila (strain Philadelphia 1 / ATCC 33152 / DSM 7513) GN=purL2 PE=3 SV=1 UPId=UP000000609 PPId=UP000000609	tr|Q5ZUW4|Q5ZUW4_LEGPH	0.17197	0.0591809	0.115575	0.50664
lphA	LphA (DotK) OS=Legionella pneumophila subsp. pneumophila (strain Philadelphia 1 / ATCC 33152 / DSM 7513) GN=lphA PE=4 SV=1 UPId=UP000000609 PPId=UP000000609	tr|Q5ZYC5|Q5ZYC5_LEGPH	0.234747	-0.00947068	0.112638	0.696021
mip	Outer membrane protein MIP OS=Legionella pneumophila subsp. pneumophila (strain Philadelphia 1 / ATCC 33152 / DSM 7513) GN=mip PE=1 SV=2 UPId=UP000000609 PPId=UP000000609	sp|Q5ZXE0|MIP_LEGPH	0.109927	0.113571	0.111749	0.433285
lpg1162	OmpA-like transmembrane domain protein OS=Legionella pneumophila subsp. pneumophila (strain Philadelphia 1 / ATCC 33152 / DSM 7513) GN=lpg1162 PE=4 SV=1 UPId=UP000000609 PPId=UP000000609	tr|Q5ZWC3|Q5ZWC3_LEGPH	0.034396	0.188204	0.1113	0.573131
lpg1167	UPF0234 protein lpg1167 OS=Legionella pneumophila subsp. pneumophila (strain Philadelphia 1 / ATCC 33152 / DSM 7513) GN=lpg1167 PE=3 SV=2 UPId=UP000000609 PPId=UP000000609	sp|Q5ZWB8|Y1167_LEGPH	-0.112759	0.334478	0.11086	0.568836
leuS	Leucine--tRNA ligase OS=Legionella pneumophila subsp. pneumophila (strain Philadelphia 1 / ATCC 33152 / DSM 7513) GN=leuS PE=3 SV=1 UPId=UP000000609 PPId=UP000000609	sp|Q5ZVU2|SYL_LEGPH	-0.234953	0.456171	0.110609	0.741002
hflX	GTPase HflX OS=Legionella pneumophila subsp. pneumophila (strain Philadelphia 1 / ATCC 33152 / DSM 7513) GN=hflX PE=3 SV=1 UPId=UP000000609 PPId=UP000000609	tr|Q5ZZK0|Q5ZZK0_LEGPH	0.40416	-0.186999	0.10858	0.624183
katG2	Catalase-peroxidase 2 OS=Legionella pneumophila subsp. pneumophila (strain Philadelphia 1 / ATCC 33152 / DSM 7513) GN=katG2 PE=3 SV=1 UPId=UP000000609 PPId=UP000000609	sp|Q5ZZ17|KATG2_LEGPH	0.20466	0.00260202	0.103631	0.526727
trpD	Anthranilate phosphoribosyltransferase OS=Legionella pneumophila subsp. pneumophila (strain Philadelphia 1 / ATCC 33152 / DSM 7513) GN=trpD PE=3 SV=1 UPId=UP000000609 PPId=UP000000609	sp|Q5ZX98|TRPD_LEGPH	0.323619	-0.123871	0.099874	0.627333
lpg1927	Probable Fe(2+)-trafficking protein OS=Legionella pneumophila subsp. pneumophila (strain Philadelphia 1 / ATCC 33152 / DSM 7513) GN=lpg1927 PE=3 SV=1 UPId=UP000000609 PPId=UP000000609	sp|Q5ZU80|FETP_LEGPH	0.0430949	0.136172	0.0896336	0.745086
ppa	Inorganic pyrophosphatase OS=Legionella pneumophila subsp. pneumophila (strain Philadelphia 1 / ATCC 33152 / DSM 7513) GN=ppa PE=3 SV=1 UPId=UP000000609 PPId=UP000000609	tr|Q5ZRW2|Q5ZRW2_LEGPH	-0.213885	0.391991	0.0890528	0.707299
nuoL	NADH dehydrogenase I, L subunit OS=Legionella pneumophila subsp. pneumophila (strain Philadelphia 1 / ATCC 33152 / DSM 7513) GN=nuoL PE=4 SV=1 UPId=UP000000609 PPId=UP000000609	tr|Q5ZRU9|Q5ZRU9_LEGPH	0.245714	-0.0755824	0.0850659	0.633038
lpg2843	Inosine 5'-monophosphate dehydrogenase OS=Legionella pneumophila subsp. pneumophila (strain Philadelphia 1 / ATCC 33152 / DSM 7513) GN=lpg2843 PE=1 SV=1 UPId=UP000000609 PPId=UP000000609	tr|Q5ZRN7|Q5ZRN7_LEGPH	-0.148203	0.295333	0.0735651	0.694637
lpg2842	PhoH protein (Phosphate starvation inducible protein) OS=Legionella pneumophila subsp. pneumophila (strain Philadelphia 1 / ATCC 33152 / DSM 7513) GN=lpg2842 PE=4 SV=1 UPId=UP000000609 PPId=UP000000609	tr|Q5ZRN8|Q5ZRN8_LEGPH	0.101454	0.0447616	0.0731079	0.618264
lpg1585	Uncharacterized protein OS=Legionella pneumophila subsp. pneumophila (strain Philadelphia 1 / ATCC 33152 / DSM 7513) GN=lpg1585 PE=4 SV=1 UPId=UP000000609 PPId=UP000000609	tr|Q5ZV55|Q5ZV55_LEGPH	-0.0546932	0.194699	0.0700031	0.664321
lpg1084	Uncharacterized protein OS=Legionella pneumophila subsp. pneumophila (strain Philadelphia 1 / ATCC 33152 / DSM 7513) GN=lpg1084 PE=4 SV=1 UPId=UP000000609 PPId=UP000000609	tr|Q5ZWK1|Q5ZWK1_LEGPH	0.227607	-0.0894599	0.0690737	0.728955
recJ	Single stranded DNA specific exonuclease RecJ OS=Legionella pneumophila subsp. pneumophila (strain Philadelphia 1 / ATCC 33152 / DSM 7513) GN=recJ PE=4 SV=1 UPId=UP000000609 PPId=UP000000609	tr|Q5ZVH9|Q5ZVH9_LEGPH	-0.258285	0.387177	0.064446	0.840291
gacA	Response regulator GacA OS=Legionella pneumophila subsp. pneumophila (strain Philadelphia 1 / ATCC 33152 / DSM 7513) GN=gacA PE=4 SV=1 UPId=UP000000609 PPId=UP000000609	tr|Q5ZS73|Q5ZS73_LEGPH	0.0313044	0.094682	0.0629932	0.670764
lpg2043	Peptidoglycan associated lipoprotein OS=Legionella pneumophila subsp. pneumophila (strain Philadelphia 1 / ATCC 33152 / DSM 7513) GN=lpg2043 PE=3 SV=1 UPId=UP000000609 PPId=UP000000609	tr|Q5ZTW5|Q5ZTW5_LEGPH	-0.1961	0.3106	0.05725	0.788621
lpg0732	Uncharacterized protein OS=Legionella pneumophila subsp. pneumophila (strain Philadelphia 1 / ATCC 33152 / DSM 7513) GN=lpg0732 PE=4 SV=1 UPId=UP000000609 PPId=UP000000609	tr|Q5ZXJ9|Q5ZXJ9_LEGPH	-0.215535	0.322691	0.053578	0.794927
rlmL	Ribosomal RNA large subunit methyltransferase K/L OS=Legionella pneumophila subsp. pneumophila (strain Philadelphia 1 / ATCC 33152 / DSM 7513) GN=rlmL PE=3 SV=1 UPId=UP000000609 PPId=UP000000609	sp|Q5ZZI8|RLMKL_LEGPH	-0.273473	0.36948	0.0480033	0.834577
coaD	Phosphopantetheine adenylyltransferase OS=Legionella pneumophila subsp. pneumophila (strain Philadelphia 1 / ATCC 33152 / DSM 7513) GN=coaD PE=3 SV=2 UPId=UP000000609 PPId=UP000000609	sp|Q5ZY26|COAD_LEGPH	0.208026	-0.117945	0.0450405	0.797622
lpg2008	Endoribonuclease L-PSP OS=Legionella pneumophila subsp. pneumophila (strain Philadelphia 1 / ATCC 33152 / DSM 7513) GN=lpg2008 PE=4 SV=1 UPId=UP000000609 PPId=UP000000609	tr|Q5ZU00|Q5ZU00_LEGPH	-0.0838759	0.140753	0.0284384	0.851382
tgt	Queuine tRNA-ribosyltransferase OS=Legionella pneumophila subsp. pneumophila (strain Philadelphia 1 / ATCC 33152 / DSM 7513) GN=tgt PE=3 SV=1 UPId=UP000000609 PPId=UP000000609	tr|Q5ZRZ3|Q5ZRZ3_LEGPH	-0.781838	0.836193	0.0271775	0.957581
ychJ	Uncharacterized protein OS=Legionella pneumophila subsp. pneumophila (strain Philadelphia 1 / ATCC 33152 / DSM 7513) GN=ychJ PE=4 SV=1 UPId=UP000000609 PPId=UP000000609	tr|Q5ZUB1|Q5ZUB1_LEGPH	-0.0430662	0.0857703	0.0213521	0.891349
aroK	Shikimate kinase OS=Legionella pneumophila subsp. pneumophila (strain Philadelphia 1 / ATCC 33152 / DSM 7513) GN=aroK PE=3 SV=1 UPId=UP000000609 PPId=UP000000609	sp|Q5ZX01|AROK_LEGPH	0.0906605	-0.0539847	0.0183379	0.896797
lpg0870	3-hydroxyisobutyryl Coenzyme A hydrolase OS=Legionella pneumophila subsp. pneumophila (strain Philadelphia 1 / ATCC 33152 / DSM 7513) GN=lpg0870 PE=4 SV=1 UPId=UP000000609 PPId=UP000000609	tr|Q5ZX62|Q5ZX62_LEGPH	0.151326	-0.115043	0.0181416	0.918179
lpg2785	NADH dehydrogenase I, E subunit OS=Legionella pneumophila subsp. pneumophila (strain Philadelphia 1 / ATCC 33152 / DSM 7513) GN=lpg2785 PE=4 SV=1 UPId=UP000000609 PPId=UP000000609	tr|Q5ZRU2|Q5ZRU2_LEGPH	-0.0178137	0.0427039	0.0124451	0.941613
lpg1209	Uncharacterized protein OS=Legionella pneumophila subsp. pneumophila (strain Philadelphia 1 / ATCC 33152 / DSM 7513) GN=lpg1209 PE=4 SV=1 UPId=UP000000609 PPId=UP000000609	tr|Q5ZW78|Q5ZW78_LEGPH	-0.187101	0.21034	0.0116193	0.958525
icd	Isocitrate dehydrogenase [NADP] OS=Legionella pneumophila subsp. pneumophila (strain Philadelphia 1 / ATCC 33152 / DSM 7513) GN=icd PE=4 SV=1 UPId=UP000000609 PPId=UP000000609	tr|Q5ZXB6|Q5ZXB6_LEGPH	-0.217567	0.226464	0.00444837	0.982024
accC	Acetyl CoA carboxylase, biotin carboxylase subunit OS=Legionella pneumophila subsp. pneumophila (strain Philadelphia 1 / ATCC 33152 / DSM 7513) GN=accC PE=4 SV=1 UPId=UP000000609 PPId=UP000000609	tr|Q5ZYB0|Q5ZYB0_LEGPH	0.172837	-0.165183	0.00382683	0.982105
lysC	Aspartokinase OS=Legionella pneumophila subsp. pneumophila (strain Philadelphia 1 / ATCC 33152 / DSM 7513) GN=lysC PE=3 SV=1 UPId=UP000000609 PPId=UP000000609	tr|Q5ZUI7|Q5ZUI7_LEGPH	-0.0640457	0.0559305	-0.00405757	0.980406
nuoH	NADH-quinone oxidoreductase subunit H OS=Legionella pneumophila subsp. pneumophila (strain Philadelphia 1 / ATCC 33152 / DSM 7513) GN=nuoH PE=3 SV=1 UPId=UP000000609 PPId=UP000000609	sp|Q5ZRU5|NUOH_LEGPH	0.272141	-0.281896	-0.00487733	0.985831
lpg0406	Alkyl hydroperoxide reductase AhpD OS=Legionella pneumophila subsp. pneumophila (strain Philadelphia 1 / ATCC 33152 / DSM 7513) GN=lpg0406 PE=1 SV=1 UPId=UP000000609 PPId=UP000000609	tr|Q5ZYG6|Q5ZYG6_LEGPH	-0.0909569	0.0789537	-0.0060016	0.975504
sodB	Superoxide dismutase [Fe] OS=Legionella pneumophila subsp. pneumophila (strain Philadelphia 1 / ATCC 33152 / DSM 7513) GN=sodB PE=3 SV=1 UPId=UP000000609 PPId=UP000000609	sp|P31108|SODF_LEGPH	-0.0223939	0.00161143	-0.0103913	0.960755
grxC	Glutaredoxin 3 OS=Legionella pneumophila subsp. pneumophila (strain Philadelphia 1 / ATCC 33152 / DSM 7513) GN=grxC PE=4 SV=1 UPId=UP000000609 PPId=UP000000609	tr|Q5ZT58|Q5ZT58_LEGPH	-0.0738768	0.0233108	-0.025283	0.85545
pdxH	Pyridoxine/pyridoxamine 5'-phosphate oxidase OS=Legionella pneumophila subsp. pneumophila (strain Philadelphia 1 / ATCC 33152 / DSM 7513) GN=pdxH PE=3 SV=1 UPId=UP000000609 PPId=UP000000609	sp|Q5ZY37|PDXH_LEGPH	-0.229974	0.177406	-0.0262839	0.897229
lpg1923	Ferredoxin II (4Fe-4S) OS=Legionella pneumophila subsp. pneumophila (strain Philadelphia 1 / ATCC 33152 / DSM 7513) GN=lpg1923 PE=4 SV=1 UPId=UP000000609 PPId=UP000000609	tr|Q5ZU84|Q5ZU84_LEGPH	-0.241617	0.181409	-0.0301038	0.868934
dapE	Succinyl-diaminopimelate desuccinylase OS=Legionella pneumophila subsp. pneumophila (strain Philadelphia 1 / ATCC 33152 / DSM 7513) GN=dapE PE=1 SV=1 UPId=UP000000609 PPId=UP000000609	tr|Q5ZXC3|Q5ZXC3_LEGPH	0.151388	-0.22762	-0.0381161	0.866254
lolD	Lipoprotein-releasing system ATP-binding protein LolD OS=Legionella pneumophila subsp. pneumophila (strain Philadelphia 1 / ATCC 33152 / DSM 7513) GN=lolD PE=3 SV=1 UPId=UP000000609 PPId=UP000000609	sp|Q5ZT78|LOLD_LEGPH	0.0660377	-0.149372	-0.0416671	0.83319
dedE	Colicin V OS=Legionella pneumophila subsp. pneumophila (strain Philadelphia 1 / ATCC 33152 / DSM 7513) GN=dedE PE=4 SV=1 UPId=UP000000609 PPId=UP000000609	tr|Q5ZVU6|Q5ZVU6_LEGPH	-0.686819	0.593061	-0.0468787	0.910615
lpg0830	Uncharacterized protein OS=Legionella pneumophila subsp. pneumophila (strain Philadelphia 1 / ATCC 33152 / DSM 7513) GN=lpg0830 PE=4 SV=1 UPId=UP000000609 PPId=UP000000609	tr|Q5ZXA2|Q5ZXA2_LEGPH	0.236154	-0.35048	-0.0571631	0.799679
lpg0008	Uncharacterized protein OS=Legionella pneumophila subsp. pneumophila (strain Philadelphia 1 / ATCC 33152 / DSM 7513) GN=lpg0008 PE=4 SV=1 UPId=UP000000609 PPId=UP000000609	tr|Q5ZZK2|Q5ZZK2_LEGPH	0.0107339	-0.140874	-0.0650701	0.655174
rpsP	30S ribosomal protein S16 OS=Legionella pneumophila subsp. pneumophila (strain Philadelphia 1 / ATCC 33152 / DSM 7513) GN=rpsP PE=3 SV=1 UPId=UP000000609 PPId=UP000000609	sp|Q5ZYH3|RS16_LEGPH	-0.264482	0.133708	-0.065387	0.714731
lpg1382	Dehydrogenase, short chain (Dhs-6C) OS=Legionella pneumophila subsp. pneumophila (strain Philadelphia 1 / ATCC 33152 / DSM 7513) GN=lpg1382 PE=4 SV=1 UPId=UP000000609 PPId=UP000000609	tr|Q5ZVQ8|Q5ZVQ8_LEGPH	-0.0275118	-0.105647	-0.0665796	0.681652
asnS	Asparagine--tRNA ligase OS=Legionella pneumophila subsp. pneumophila (strain Philadelphia 1 / ATCC 33152 / DSM 7513) GN=asnS PE=3 SV=1 UPId=UP000000609 PPId=UP000000609	tr|Q5ZT80|Q5ZT80_LEGPH	-0.234869	0.0690014	-0.0829338	0.613482
metC	Cystathionine beta-lyase OS=Legionella pneumophila subsp. pneumophila (strain Philadelphia 1 / ATCC 33152 / DSM 7513) GN=metC PE=3 SV=1 UPId=UP000000609 PPId=UP000000609	tr|Q5ZX43|Q5ZX43_LEGPH	-0.393724	0.217638	-0.0880429	0.698691
gloA	Lactoylglutathione lyase OS=Legionella pneumophila subsp. pneumophila (strain Philadelphia 1 / ATCC 33152 / DSM 7513) GN=gloA PE=4 SV=1 UPId=UP000000609 PPId=UP000000609	tr|Q5ZUC5|Q5ZUC5_LEGPH	-0.460257	0.275889	-0.0921838	0.723235
ileS	Isoleucine--tRNA ligase OS=Legionella pneumophila subsp. pneumophila (strain Philadelphia 1 / ATCC 33152 / DSM 7513) GN=ileS PE=3 SV=1 UPId=UP000000609 PPId=UP000000609	sp|Q5ZWZ6|SYI_LEGPH	-0.364524	0.176461	-0.0940316	0.75231
lpg0463	Acetyl CoA carboxylase, biotin carboxyl carrier protein OS=Legionella pneumophila subsp. pneumophila (strain Philadelphia 1 / ATCC 33152 / DSM 7513) GN=lpg0463 PE=4 SV=1 UPId=UP000000609 PPId=UP000000609	tr|Q5ZYA9|Q5ZYA9_LEGPH	-0.238483	0.049747	-0.0943679	0.570366
lpg2484	dITP/XTP pyrophosphatase OS=Legionella pneumophila subsp. pneumophila (strain Philadelphia 1 / ATCC 33152 / DSM 7513) GN=lpg2484 PE=3 SV=1 UPId=UP000000609 PPId=UP000000609	sp|Q5ZSN3|IXTPA_LEGPH	0.0598203	-0.262802	-0.101491	0.812214
trxA3	Thioredoxin OS=Legionella pneumophila subsp. pneumophila (strain Philadelphia 1 / ATCC 33152 / DSM 7513) GN=trxA3 PE=3 SV=1 UPId=UP000000609 PPId=UP000000609	tr|Q5ZVM8|Q5ZVM8_LEGPH	0.0181331	-0.228544	-0.105205	0.506405
lpg0507	Outer membrane protein OmpH OS=Legionella pneumophila subsp. pneumophila (strain Philadelphia 1 / ATCC 33152 / DSM 7513) GN=lpg0507 PE=3 SV=1 UPId=UP000000609 PPId=UP000000609	tr|Q5ZY65|Q5ZY65_LEGPH	-0.400677	0.173245	-0.113716	0.622314
lpg2251	Succinate semialdehyde dehydrogenase OS=Legionella pneumophila subsp. pneumophila (strain Philadelphia 1 / ATCC 33152 / DSM 7513) GN=lpg2251 PE=3 SV=1 UPId=UP000000609 PPId=UP000000609	tr|Q5ZTB1|Q5ZTB1_LEGPH	0.134445	-0.364521	-0.115038	0.569307
lpg1276	Electron transferring flavoprotein dehydrogenase OS=Legionella pneumophila subsp. pneumophila (strain Philadelphia 1 / ATCC 33152 / DSM 7513) GN=lpg1276 PE=4 SV=1 UPId=UP000000609 PPId=UP000000609	tr|Q5ZW12|Q5ZW12_LEGPH	0.0943094	-0.330268	-0.117979	0.545821
ftsE	Cell division ATP transporter FtsE OS=Legionella pneumophila subsp. pneumophila (strain Philadelphia 1 / ATCC 33152 / DSM 7513) GN=ftsE PE=4 SV=1 UPId=UP000000609 PPId=UP000000609	tr|Q5ZS50|Q5ZS50_LEGPH	-0.170093	-0.0821494	-0.126121	0.616877
ligA	DNA ligase OS=Legionella pneumophila subsp. pneumophila (strain Philadelphia 1 / ATCC 33152 / DSM 7513) GN=ligA PE=3 SV=2 UPId=UP000000609 PPId=UP000000609	sp|Q5ZWX6|DNLJ_LEGPH	0.090957	-0.348504	-0.128773	0.54483
gpmI	2,3-bisphosphoglycerate-independent phosphoglycerate mutase OS=Legionella pneumophila subsp. pneumophila (strain Philadelphia 1 / ATCC 33152 / DSM 7513) GN=gpmI PE=3 SV=1 UPId=UP000000609 PPId=UP000000609	sp|Q5ZY71|GPMI_LEGPH	-0.415198	0.152112	-0.131543	0.586427
smpA	Small protein A, tmRNA-binding OS=Legionella pneumophila subsp. pneumophila (strain Philadelphia 1 / ATCC 33152 / DSM 7513) GN=smpA PE=4 SV=1 UPId=UP000000609 PPId=UP000000609	tr|Q5ZYK0|Q5ZYK0_LEGPH	-0.355849	0.0905924	-0.132628	0.596509
aroB	3-dehydroquinate synthase OS=Legionella pneumophila subsp. pneumophila (strain Philadelphia 1 / ATCC 33152 / DSM 7513) GN=aroB PE=3 SV=1 UPId=UP000000609 PPId=UP000000609	sp|Q5ZX00|AROB_LEGPH	0.622794	-0.893621	-0.135414	0.767162
tolB	Protein TolB OS=Legionella pneumophila subsp. pneumophila (strain Philadelphia 1 / ATCC 33152 / DSM 7513) GN=tolB PE=3 SV=1 UPId=UP000000609 PPId=UP000000609	sp|Q5ZV69|TOLB_LEGPH	-0.77431	0.478995	-0.147657	0.705646
hflC	Protein HflC OS=Legionella pneumophila subsp. pneumophila (strain Philadelphia 1 / ATCC 33152 / DSM 7513) GN=hflC PE=3 SV=1 UPId=UP000000609 PPId=UP000000609	tr|Q5ZY87|Q5ZY87_LEGPH	-0.352006	0.042617	-0.154694	0.41238
lpg2359	Uncharacterized protein OS=Legionella pneumophila subsp. pneumophila (strain Philadelphia 1 / ATCC 33152 / DSM 7513) GN=lpg2359 PE=4 SV=1 UPId=UP000000609 PPId=UP000000609	tr|Q5ZT06|Q5ZT06_LEGPH	-0.393359	0.072559	-0.1604	0.434575
vacB	Ribonuclease R OS=Legionella pneumophila subsp. pneumophila (strain Philadelphia 1 / ATCC 33152 / DSM 7513) GN=vacB PE=3 SV=1 UPId=UP000000609 PPId=UP000000609	tr|Q5ZZB9|Q5ZZB9_LEGPH	-0.245057	-0.0841179	-0.164588	0.300943
hslU	ATP-dependent protease ATPase subunit HslU OS=Legionella pneumophila subsp. pneumophila (strain Philadelphia 1 / ATCC 33152 / DSM 7513) GN=hslU PE=3 SV=2 UPId=UP000000609 PPId=UP000000609	sp|Q5ZXU0|HSLU_LEGPH	-0.221937	-0.109078	-0.165507	0.290642
alr	Alanine racemase OS=Legionella pneumophila subsp. pneumophila (strain Philadelphia 1 / ATCC 33152 / DSM 7513) GN=alr PE=3 SV=1 UPId=UP000000609 PPId=UP000000609	sp|Q5ZXJ2|ALR_LEGPH	-0.21719	-0.116	-0.166595	0.292501
lpg1873	Membrane bound lytic murein transglycosylase OS=Legionella pneumophila subsp. pneumophila (strain Philadelphia 1 / ATCC 33152 / DSM 7513) GN=lpg1873 PE=4 SV=1 UPId=UP000000609 PPId=UP000000609	tr|Q5ZUD1|Q5ZUD1_LEGPH	-0.253827	-0.0802966	-0.167062	0.425485
secF	Protein-export membrane protein SecF OS=Legionella pneumophila subsp. pneumophila (strain Philadelphia 1 / ATCC 33152 / DSM 7513) GN=secF PE=3 SV=1 UPId=UP000000609 PPId=UP000000609	tr|Q5ZU08|Q5ZU08_LEGPH	-0.237092	-0.0994955	-0.168294	0.393894
gshB	Glutathione synthetase OS=Legionella pneumophila subsp. pneumophila (strain Philadelphia 1 / ATCC 33152 / DSM 7513) GN=gshB PE=3 SV=1 UPId=UP000000609 PPId=UP000000609	tr|Q5ZUF2|Q5ZUF2_LEGPH	-0.217634	-0.126182	-0.171908	0.556957
sucC	Succinate--CoA ligase [ADP-forming] subunit beta OS=Legionella pneumophila subsp. pneumophila (strain Philadelphia 1 / ATCC 33152 / DSM 7513) GN=sucC PE=3 SV=1 UPId=UP000000609 PPId=UP000000609	tr|Q5ZY39|Q5ZY39_LEGPH	-0.142608	-0.212572	-0.17759	0.248815
ftsH	ATP-dependent zinc metalloprotease FtsH OS=Legionella pneumophila subsp. pneumophila (strain Philadelphia 1 / ATCC 33152 / DSM 7513) GN=ftsH PE=3 SV=1 UPId=UP000000609 PPId=UP000000609	tr|Q5ZRT2|Q5ZRT2_LEGPH	-0.191669	-0.165343	-0.178506	0.256101
ribF	Riboflavin biosynthesis protein OS=Legionella pneumophila subsp. pneumophila (strain Philadelphia 1 / ATCC 33152 / DSM 7513) GN=ribF PE=3 SV=1 UPId=UP000000609 PPId=UP000000609	tr|Q5ZWZ7|Q5ZWZ7_LEGPH	-0.878211	0.502766	-0.187723	0.696196
fabZ	3-hydroxyacyl-[acyl-carrier-protein] dehydratase FabZ OS=Legionella pneumophila subsp. pneumophila (strain Philadelphia 1 / ATCC 33152 / DSM 7513) GN=fabZ PE=3 SV=1 UPId=UP000000609 PPId=UP000000609	sp|Q5ZY62|FABZ_LEGPH	-0.0993965	-0.283238	-0.191317	0.48199
dotD	DotD OS=Legionella pneumophila subsp. pneumophila (strain Philadelphia 1 / ATCC 33152 / DSM 7513) GN=dotD PE=1 SV=1 UPId=UP000000609 PPId=UP000000609	tr|Q5ZS45|Q5ZS45_LEGPH	-0.464013	0.0779742	-0.193019	0.446201
pfp	Pyrophosphate--fructose 6-phosphate 1-phosphotransferase OS=Legionella pneumophila subsp. pneumophila (strain Philadelphia 1 / ATCC 33152 / DSM 7513) GN=pfp PE=3 SV=1 UPId=UP000000609 PPId=UP000000609	tr|Q5ZU94|Q5ZU94_LEGPH	0.00447138	-0.400137	-0.197833	0.356262
lpg2965	Peroxynitrite reductase, AhpC/Tsa family OS=Legionella pneumophila subsp. pneumophila (strain Philadelphia 1 / ATCC 33152 / DSM 7513) GN=lpg2965 PE=4 SV=1 UPId=UP000000609 PPId=UP000000609	tr|Q5ZRB7|Q5ZRB7_LEGPH	-0.0354502	-0.364496	-0.199973	0.294808
pepN	Aminopeptidase N OS=Legionella pneumophila subsp. pneumophila (strain Philadelphia 1 / ATCC 33152 / DSM 7513) GN=pepN PE=4 SV=1 UPId=UP000000609 PPId=UP000000609	tr|Q5ZRS1|Q5ZRS1_LEGPH	-0.192271	-0.212957	-0.202614	0.233558
pyrG	CTP synthase OS=Legionella pneumophila subsp. pneumophila (strain Philadelphia 1 / ATCC 33152 / DSM 7513) GN=pyrG PE=3 SV=1 UPId=UP000000609 PPId=UP000000609	sp|Q5ZWA4|PYRG_LEGPH	-0.256222	-0.156629	-0.206425	0.208275
purB	Adenylosuccinate lyase OS=Legionella pneumophila subsp. pneumophila (strain Philadelphia 1 / ATCC 33152 / DSM 7513) GN=purB PE=1 SV=1 UPId=UP000000609 PPId=UP000000609	sp|Q5ZXD1|PUR8_LEGPH	-0.0920397	-0.327927	-0.209983	0.268316
carB	Carbamoyl-phosphate synthase large chain OS=Legionella pneumophila subsp. pneumophila (strain Philadelphia 1 / ATCC 33152 / DSM 7513) GN=carB PE=3 SV=1 UPId=UP000000609 PPId=UP000000609	tr|Q5ZS94|Q5ZS94_LEGPH	-0.259059	-0.163959	-0.211509	0.265261
sucD	Succinate--CoA ligase [ADP-forming] subunit alpha OS=Legionella pneumophila subsp. pneumophila (strain Philadelphia 1 / ATCC 33152 / DSM 7513) GN=sucD PE=3 SV=1 UPId=UP000000609 PPId=UP000000609	tr|Q5ZY38|Q5ZY38_LEGPH	-0.195948	-0.229564	-0.212756	0.17959
lpg1581	NAD-glutamate dehydrogenase OS=Legionella pneumophila subsp. pneumophila (strain Philadelphia 1 / ATCC 33152 / DSM 7513) GN=lpg1581 PE=4 SV=1 UPId=UP000000609 PPId=UP000000609	tr|Q5ZV59|Q5ZV59_LEGPH	-0.315126	-0.110701	-0.212914	0.204845
lpg0042	Uncharacterized protein OS=Legionella pneumophila subsp. pneumophila (strain Philadelphia 1 / ATCC 33152 / DSM 7513) GN=lpg0042 PE=4 SV=1 UPId=UP000000609 PPId=UP000000609	tr|Q5ZZG8|Q5ZZG8_LEGPH	0.109946	-0.562577	-0.226315	0.617538
lpg0699	Outer membrane protein TolC OS=Legionella pneumophila subsp. pneumophila (strain Philadelphia 1 / ATCC 33152 / DSM 7513) GN=lpg0699 PE=4 SV=1 UPId=UP000000609 PPId=UP000000609	tr|Q5ZXN2|Q5ZXN2_LEGPH	-0.249008	-0.215777	-0.232393	0.149348
lpg2812	Sporulation protein OS=Legionella pneumophila subsp. pneumophila (strain Philadelphia 1 / ATCC 33152 / DSM 7513) GN=lpg2812 PE=4 SV=1 UPId=UP000000609 PPId=UP000000609	tr|Q5ZRR8|Q5ZRR8_LEGPH	-0.693665	0.22387	-0.234898	0.693302
folE2	GTP cyclohydrolase 1 OS=Legionella pneumophila subsp. pneumophila (strain Philadelphia 1 / ATCC 33152 / DSM 7513) GN=folE2 PE=3 SV=1 UPId=UP000000609 PPId=UP000000609	tr|Q5ZRW0|Q5ZRW0_LEGPH	-0.380855	-0.102011	-0.241433	0.202883
lpg1999	Putative pterin-4-alpha-carbinolamine dehydratase OS=Legionella pneumophila subsp. pneumophila (strain Philadelphia 1 / ATCC 33152 / DSM 7513) GN=lpg1999 PE=3 SV=1 UPId=UP000000609 PPId=UP000000609	sp|Q5ZU09|PHS_LEGPH	-0.303125	-0.180776	-0.24195	0.179186
tdh	L-threonine 3-dehydrogenase OS=Legionella pneumophila subsp. pneumophila (strain Philadelphia 1 / ATCC 33152 / DSM 7513) GN=tdh PE=3 SV=2 UPId=UP000000609 PPId=UP000000609	sp|Q5ZXM9|TDH_LEGPH	-0.496367	0.00277368	-0.246797	0.3558
lpg1920	UPF0434 protein lpg1920 OS=Legionella pneumophila subsp. pneumophila (strain Philadelphia 1 / ATCC 33152 / DSM 7513) GN=lpg1920 PE=3 SV=1 UPId=UP000000609 PPId=UP000000609	sp|Q5ZU87|Y1920_LEGPH	-0.626997	0.128884	-0.249056	0.370022
fadB	3-hydroxyacyl CoA dehydrogenase oxidoreductase protein OS=Legionella pneumophila subsp. pneumophila (strain Philadelphia 1 / ATCC 33152 / DSM 7513) GN=fadB PE=4 SV=1 UPId=UP000000609 PPId=UP000000609	tr|Q5ZVT8|Q5ZVT8_LEGPH	-0.165512	-0.343738	-0.254625	0.181652
gcvT	Aminomethyltransferase OS=Legionella pneumophila subsp. pneumophila (strain Philadelphia 1 / ATCC 33152 / DSM 7513) GN=gcvT PE=3 SV=2 UPId=UP000000609 PPId=UP000000609	sp|Q5ZZ93|GCST_LEGPH	-0.335816	-0.189605	-0.262711	0.309921
lpg0187	Zinc metalloprotein OS=Legionella pneumophila subsp. pneumophila (strain Philadelphia 1 / ATCC 33152 / DSM 7513) GN=lpg0187 PE=4 SV=1 UPId=UP000000609 PPId=UP000000609	tr|Q5ZZ24|Q5ZZ24_LEGPH	-0.181779	-0.360979	-0.271379	0.392782
serS	Serine--tRNA ligase OS=Legionella pneumophila subsp. pneumophila (strain Philadelphia 1 / ATCC 33152 / DSM 7513) GN=serS PE=3 SV=1 UPId=UP000000609 PPId=UP000000609	sp|Q5ZY59|SYS_LEGPH	-0.1921	-0.350764	-0.271432	0.120198
gltX	Glutamate--tRNA ligase OS=Legionella pneumophila subsp. pneumophila (strain Philadelphia 1 / ATCC 33152 / DSM 7513) GN=gltX PE=3 SV=2 UPId=UP000000609 PPId=UP000000609	sp|Q5ZU96|SYE_LEGPH	-0.411096	-0.139565	-0.275331	0.150012
dnaK	Chaperone protein DnaK OS=Legionella pneumophila subsp. pneumophila (strain Philadelphia 1 / ATCC 33152 / DSM 7513) GN=dnaK PE=3 SV=2 UPId=UP000000609 PPId=UP000000609	sp|Q5ZTY3|DNAK_LEGPH	-0.338111	-0.213588	-0.275849	0.120037
lpg2894	Cytochrome c oxidase, subunit III OS=Legionella pneumophila subsp. pneumophila (strain Philadelphia 1 / ATCC 33152 / DSM 7513) GN=lpg2894 PE=3 SV=1 UPId=UP000000609 PPId=UP000000609	tr|Q5ZRI7|Q5ZRI7_LEGPH	-0.478016	-0.0819588	-0.279988	0.375283
rsmG	Ribosomal RNA small subunit methyltransferase G OS=Legionella pneumophila subsp. pneumophila (strain Philadelphia 1 / ATCC 33152 / DSM 7513) GN=rsmG PE=3 SV=1 UPId=UP000000609 PPId=UP000000609	sp|Q5ZRJ1|RSMG_LEGPH	-0.0554331	-0.505494	-0.280463	0.24903
ponA	Penicillin binding protein 1A OS=Legionella pneumophila subsp. pneumophila (strain Philadelphia 1 / ATCC 33152 / DSM 7513) GN=ponA PE=4 SV=1 UPId=UP000000609 PPId=UP000000609	tr|Q5ZX08|Q5ZX08_LEGPH	-0.39161	-0.18293	-0.28727	0.126458
pip	Proline iminopeptidase OS=Legionella pneumophila subsp. pneumophila (strain Philadelphia 1 / ATCC 33152 / DSM 7513) GN=pip PE=3 SV=1 UPId=UP000000609 PPId=UP000000609	tr|Q5ZUF5|Q5ZUF5_LEGPH	-0.120858	-0.459329	-0.290093	0.20701
sfcA	Malate oxidoreductase OS=Legionella pneumophila subsp. pneumophila (strain Philadelphia 1 / ATCC 33152 / DSM 7513) GN=sfcA PE=3 SV=1 UPId=UP000000609 PPId=UP000000609	tr|Q5ZW08|Q5ZW08_LEGPH	-0.155102	-0.425783	-0.290443	0.172478
glmS	Glutamine--fructose-6-phosphate aminotransferase [isomerizing] OS=Legionella pneumophila subsp. pneumophila (strain Philadelphia 1 / ATCC 33152 / DSM 7513) GN=glmS PE=3 SV=3 UPId=UP000000609 PPId=UP000000609	sp|Q5ZRP4|GLMS_LEGPH	-0.346084	-0.235478	-0.290781	0.118696
gyrB	DNA gyrase subunit B OS=Legionella pneumophila subsp. pneumophila (strain Philadelphia 1 / ATCC 33152 / DSM 7513) GN=gyrB PE=3 SV=1 UPId=UP000000609 PPId=UP000000609	tr|Q5ZZK5|Q5ZZK5_LEGPH	-0.225909	-0.368862	-0.297385	0.108006
trpB	Tryptophan synthase beta chain OS=Legionella pneumophila subsp. pneumophila (strain Philadelphia 1 / ATCC 33152 / DSM 7513) GN=trpB PE=3 SV=1 UPId=UP000000609 PPId=UP000000609	sp|Q5ZVY4|TRPB_LEGPH	-0.456074	-0.175724	-0.315899	0.143329
lpg1824	Acyl CoA dehydrogenase OS=Legionella pneumophila subsp. pneumophila (strain Philadelphia 1 / ATCC 33152 / DSM 7513) GN=lpg1824 PE=3 SV=1 UPId=UP000000609 PPId=UP000000609	tr|Q5ZUH4|Q5ZUH4_LEGPH	-0.480598	-0.162617	-0.321607	0.135168
glnA	Glutamine synthetase, type I OS=Legionella pneumophila subsp. pneumophila (strain Philadelphia 1 / ATCC 33152 / DSM 7513) GN=glnA PE=3 SV=1 UPId=UP000000609 PPId=UP000000609	tr|Q5ZVS6|Q5ZVS6_LEGPH	-0.44485	-0.220503	-0.332676	0.0973042
gmk	Guanylate kinase OS=Legionella pneumophila subsp. pneumophila (strain Philadelphia 1 / ATCC 33152 / DSM 7513) GN=gmk PE=3 SV=1 UPId=UP000000609 PPId=UP000000609	sp|Q5ZTZ8|KGUA_LEGPH	0.401266	-1.07389	-0.336314	0.573922
lpg2256	Metallo-beta-lactamase superfamily protein OS=Legionella pneumophila subsp. pneumophila (strain Philadelphia 1 / ATCC 33152 / DSM 7513) GN=lpg2256 PE=4 SV=1 UPId=UP000000609 PPId=UP000000609	tr|Q5ZTA6|Q5ZTA6_LEGPH	-0.314137	-0.360699	-0.337418	0.203011
aroQ	3-dehydroquinate dehydratase OS=Legionella pneumophila subsp. pneumophila (strain Philadelphia 1 / ATCC 33152 / DSM 7513) GN=aroQ PE=3 SV=1 UPId=UP000000609 PPId=UP000000609	sp|Q5ZYA8|AROQ_LEGPH	0.00266967	-0.679736	-0.338533	0.230286
hit	HIT family hydrolase OS=Legionella pneumophila subsp. pneumophila (strain Philadelphia 1 / ATCC 33152 / DSM 7513) GN=hit PE=4 SV=1 UPId=UP000000609 PPId=UP000000609	tr|Q5ZRW1|Q5ZRW1_LEGPH	0.44132	-1.12314	-0.34091	0.555305
lpg1509	D-alanyl-D-alanine carboxypeptidase OS=Legionella pneumophila subsp. pneumophila (strain Philadelphia 1 / ATCC 33152 / DSM 7513) GN=lpg1509 PE=3 SV=1 UPId=UP000000609 PPId=UP000000609	tr|Q5ZVD1|Q5ZVD1_LEGPH	-0.402526	-0.279552	-0.341039	0.0666817
rnc	Ribonuclease 3 OS=Legionella pneumophila subsp. pneumophila (strain Philadelphia 1 / ATCC 33152 / DSM 7513) GN=rnc PE=3 SV=1 UPId=UP000000609 PPId=UP000000609	sp|Q5ZUD5|RNC_LEGPH	-0.527419	-0.158183	-0.342801	0.248958
sul1	Sulfate transporter OS=Legionella pneumophila subsp. pneumophila (strain Philadelphia 1 / ATCC 33152 / DSM 7513) GN=sul1 PE=4 SV=1 UPId=UP000000609 PPId=UP000000609	tr|Q5ZXN4|Q5ZXN4_LEGPH	-0.4398	-0.246904	-0.343352	0.0763874
lpg1476	Uncharacterized protein OS=Legionella pneumophila subsp. pneumophila (strain Philadelphia 1 / ATCC 33152 / DSM 7513) GN=lpg1476 PE=4 SV=1 UPId=UP000000609 PPId=UP000000609	tr|Q5ZVG4|Q5ZVG4_LEGPH	-0.585407	-0.102957	-0.344182	0.147796
trxB1	Thioredoxin reductase OS=Legionella pneumophila subsp. pneumophila (strain Philadelphia 1 / ATCC 33152 / DSM 7513) GN=trxB1 PE=3 SV=1 UPId=UP000000609 PPId=UP000000609	tr|Q5ZUM6|Q5ZUM6_LEGPH	-0.680191	-0.00932235	-0.344757	0.200428
fum	Fumarate hydratase class II OS=Legionella pneumophila subsp. pneumophila (strain Philadelphia 1 / ATCC 33152 / DSM 7513) GN=fum PE=3 SV=1 UPId=UP000000609 PPId=UP000000609	tr|Q5ZRE5|Q5ZRE5_LEGPH	-0.418663	-0.272189	-0.345426	0.0805218
infA	Translation initiation factor IF-1 OS=Legionella pneumophila subsp. pneumophila (strain Philadelphia 1 / ATCC 33152 / DSM 7513) GN=infA PE=3 SV=1 UPId=UP000000609 PPId=UP000000609	sp|Q5ZUM3|IF1_LEGPH	-0.27903	-0.413851	-0.346441	0.172876
dhs1	Phospho-2-dehydro-3-deoxyheptonate aldolase OS=Legionella pneumophila subsp. pneumophila (strain Philadelphia 1 / ATCC 33152 / DSM 7513) GN=dhs1 PE=3 SV=1 UPId=UP000000609 PPId=UP000000609	tr|Q5ZTY1|Q5ZTY1_LEGPH	-0.328379	-0.365235	-0.346807	0.0936587
hflK	HflK protein OS=Legionella pneumophila subsp. pneumophila (strain Philadelphia 1 / ATCC 33152 / DSM 7513) GN=hflK PE=4 SV=1 UPId=UP000000609 PPId=UP000000609	tr|Q5ZY88|Q5ZY88_LEGPH	-0.248241	-0.448636	-0.348439	0.0722636
nadB1	L-aspartate oxidase OS=Legionella pneumophila subsp. pneumophila (strain Philadelphia 1 / ATCC 33152 / DSM 7513) GN=nadB1 PE=3 SV=1 UPId=UP000000609 PPId=UP000000609	tr|Q5ZXD2|Q5ZXD2_LEGPH	-0.577592	-0.120605	-0.349098	0.161111
lpg2044	Conserved domain protein OS=Legionella pneumophila subsp. pneumophila (strain Philadelphia 1 / ATCC 33152 / DSM 7513) GN=lpg2044 PE=4 SV=1 UPId=UP000000609 PPId=UP000000609	tr|Q5ZTW4|Q5ZTW4_LEGPH	-0.144323	-0.56058	-0.352452	0.275015
glnS	Glutamine--tRNA ligase OS=Legionella pneumophila subsp. pneumophila (strain Philadelphia 1 / ATCC 33152 / DSM 7513) GN=glnS PE=3 SV=1 UPId=UP000000609 PPId=UP000000609	tr|Q5ZVY2|Q5ZVY2_LEGPH	-0.48568	-0.220986	-0.353333	0.0803954
purH	Bifunctional purine biosynthesis protein PurH OS=Legionella pneumophila subsp. pneumophila (strain Philadelphia 1 / ATCC 33152 / DSM 7513) GN=purH PE=3 SV=1 UPId=UP000000609 PPId=UP000000609	tr|Q5ZYB2|Q5ZYB2_LEGPH	-1.0725	0.356549	-0.357974	0.433945
accA	Acetyl-coenzyme A carboxylase carboxyl transferase subunit alpha OS=Legionella pneumophila subsp. pneumophila (strain Philadelphia 1 / ATCC 33152 / DSM 7513) GN=accA PE=3 SV=1 UPId=UP000000609 PPId=UP000000609	sp|Q5ZXE6|ACCA_LEGPH	-0.364956	-0.351955	-0.358455	0.0547756
lpg1580	Cytochrome b-561 transmembrane protein OS=Legionella pneumophila subsp. pneumophila (strain Philadelphia 1 / ATCC 33152 / DSM 7513) GN=lpg1580 PE=4 SV=1 UPId=UP000000609 PPId=UP000000609	tr|Q5ZV60|Q5ZV60_LEGPH	-0.287093	-0.434261	-0.360677	0.059839
prfA	Peptide chain release factor 1 OS=Legionella pneumophila subsp. pneumophila (strain Philadelphia 1 / ATCC 33152 / DSM 7513) GN=prfA PE=3 SV=1 UPId=UP000000609 PPId=UP000000609	sp|Q5ZT29|RF1_LEGPH	-0.608433	-0.122285	-0.365359	0.155195
fadA	3-ketoacyl CoA thiolase OS=Legionella pneumophila subsp. pneumophila (strain Philadelphia 1 / ATCC 33152 / DSM 7513) GN=fadA PE=3 SV=1 UPId=UP000000609 PPId=UP000000609	tr|Q5ZVT7|Q5ZVT7_LEGPH	-0.249173	-0.486529	-0.367851	0.135657
lon	Lon protease OS=Legionella pneumophila subsp. pneumophila (strain Philadelphia 1 / ATCC 33152 / DSM 7513) GN=lon PE=2 SV=1 UPId=UP000000609 PPId=UP000000609	tr|Q5ZUE1|Q5ZUE1_LEGPH	-0.400679	-0.339617	-0.370148	0.0516878
etfB	Electron transfer flavoprotein, beta subunit OS=Legionella pneumophila subsp. pneumophila (strain Philadelphia 1 / ATCC 33152 / DSM 7513) GN=etfB PE=4 SV=1 UPId=UP000000609 PPId=UP000000609	tr|Q5ZX11|Q5ZX11_LEGPH	-0.196804	-0.544209	-0.370507	0.101678
argS	Arginine--tRNA ligase OS=Legionella pneumophila subsp. pneumophila (strain Philadelphia 1 / ATCC 33152 / DSM 7513) GN=argS PE=3 SV=1 UPId=UP000000609 PPId=UP000000609	sp|Q5ZTX7|SYR_LEGPH	-0.494126	-0.253631	-0.373879	0.0692105
lpg1510	D-alanine-aminotransferase OS=Legionella pneumophila subsp. pneumophila (strain Philadelphia 1 / ATCC 33152 / DSM 7513) GN=lpg1510 PE=3 SV=1 UPId=UP000000609 PPId=UP000000609	tr|Q5ZVD0|Q5ZVD0_LEGPH	-0.466228	-0.28649	-0.376359	0.199676
uup-A	ABC transporter ATP binding protein OS=Legionella pneumophila subsp. pneumophila (strain Philadelphia 1 / ATCC 33152 / DSM 7513) GN=uup-A PE=4 SV=1 UPId=UP000000609 PPId=UP000000609	tr|Q5ZU02|Q5ZU02_LEGPH	0.149626	-0.90711	-0.378742	0.29599
orn	Oligoribonuclease OS=Legionella pneumophila subsp. pneumophila (strain Philadelphia 1 / ATCC 33152 / DSM 7513) GN=orn PE=3 SV=1 UPId=UP000000609 PPId=UP000000609	sp|Q5ZRY0|ORN_LEGPH	0.253768	-1.02079	-0.383512	0.358995
rho	Transcription termination factor Rho OS=Legionella pneumophila subsp. pneumophila (strain Philadelphia 1 / ATCC 33152 / DSM 7513) GN=rho PE=3 SV=1 UPId=UP000000609 PPId=UP000000609	tr|Q5ZRE8|Q5ZRE8_LEGPH	-0.263224	-0.505012	-0.384118	0.0709458
kbl	2-amino-3-ketobutyrate coenzyme A ligase OS=Legionella pneumophila subsp. pneumophila (strain Philadelphia 1 / ATCC 33152 / DSM 7513) GN=kbl PE=3 SV=1 UPId=UP000000609 PPId=UP000000609	tr|Q5ZXN0|Q5ZXN0_LEGPH	-0.554681	-0.216207	-0.385444	0.0759562
prpB	2-methylisocitrate lyase OS=Legionella pneumophila subsp. pneumophila (strain Philadelphia 1 / ATCC 33152 / DSM 7513) GN=prpB PE=3 SV=1 UPId=UP000000609 PPId=UP000000609	tr|Q5ZZF8|Q5ZZF8_LEGPH	-0.399934	-0.371956	-0.385945	0.21831
lpg0378	AF2307 OS=Legionella pneumophila subsp. pneumophila (strain Philadelphia 1 / ATCC 33152 / DSM 7513) GN=lpg0378 PE=4 SV=1 UPId=UP000000609 PPId=UP000000609	tr|Q5ZYJ4|Q5ZYJ4_LEGPH	-0.549655	-0.2254	-0.387528	0.0766312
lpg0581	Uncharacterized protein OS=Legionella pneumophila subsp. pneumophila (strain Philadelphia 1 / ATCC 33152 / DSM 7513) GN=lpg0581 PE=4 SV=1 UPId=UP000000609 PPId=UP000000609	tr|Q5ZXZ9|Q5ZXZ9_LEGPH	-0.506912	-0.269747	-0.388329	0.0668138
prfB	Peptide chain release factor 2 OS=Legionella pneumophila subsp. pneumophila (strain Philadelphia 1 / ATCC 33152 / DSM 7513) GN=prfB PE=3 SV=1 UPId=UP000000609 PPId=UP000000609	tr|Q5ZUL5|Q5ZUL5_LEGPH	-0.564901	-0.22164	-0.39327	0.0740017
bolA	Possible regulator of murein genes BolA OS=Legionella pneumophila subsp. pneumophila (strain Philadelphia 1 / ATCC 33152 / DSM 7513) GN=bolA PE=3 SV=1 UPId=UP000000609 PPId=UP000000609	tr|Q5ZU91|Q5ZU91_LEGPH	-0.374862	-0.425424	-0.400143	0.15135
glmM	Phosphoglucosamine mutase OS=Legionella pneumophila subsp. pneumophila (strain Philadelphia 1 / ATCC 33152 / DSM 7513) GN=glmM PE=3 SV=1 UPId=UP000000609 PPId=UP000000609	sp|Q5ZRT4|GLMM_LEGPH	-0.156134	-0.651942	-0.404038	0.10673
lpg0591	Uncharacterized protein OS=Legionella pneumophila subsp. pneumophila (strain Philadelphia 1 / ATCC 33152 / DSM 7513) GN=lpg0591 PE=4 SV=1 UPId=UP000000609 PPId=UP000000609	tr|Q5ZXY9|Q5ZXY9_LEGPH	-0.404107	-0.404663	-0.404385	0.0619497
hupB	HupB DNA binding protein HU-beta OS=Legionella pneumophila subsp. pneumophila (strain Philadelphia 1 / ATCC 33152 / DSM 7513) GN=hupB PE=3 SV=1 UPId=UP000000609 PPId=UP000000609	tr|Q5ZUE2|Q5ZUE2_LEGPH	-0.153444	-0.66229	-0.407867	0.108746
purQ	Phosphoribosylformylglycinamidine synthase subunit PurQ OS=Legionella pneumophila subsp. pneumophila (strain Philadelphia 1 / ATCC 33152 / DSM 7513) GN=purQ PE=4 SV=1 UPId=UP000000609 PPId=UP000000609	tr|Q5ZUW6|Q5ZUW6_LEGPH	-0.31509	-0.501299	-0.408195	0.0491237
lpg1560	Dihydrolipoamide acetyltransferase component of pyruvate dehydrogenase complex OS=Legionella pneumophila subsp. pneumophila (strain Philadelphia 1 / ATCC 33152 / DSM 7513) GN=lpg1560 PE=3 SV=1 UPId=UP000000609 PPId=UP000000609	tr|Q5ZV80|Q5ZV80_LEGPH	-0.525323	-0.296396	-0.410859	0.104803
lpg2040	Mevalonate diphosphate decarboxylase OS=Legionella pneumophila subsp. pneumophila (strain Philadelphia 1 / ATCC 33152 / DSM 7513) GN=lpg2040 PE=1 SV=1 UPId=UP000000609 PPId=UP000000609	tr|Q5ZTW8|Q5ZTW8_LEGPH	-0.263796	-0.560042	-0.411919	0.0582244
aatA	Aminotransferase OS=Legionella pneumophila subsp. pneumophila (strain Philadelphia 1 / ATCC 33152 / DSM 7513) GN=aatA PE=3 SV=1 UPId=UP000000609 PPId=UP000000609	tr|Q5ZZE1|Q5ZZE1_LEGPH	-0.438776	-0.390068	-0.414422	0.0577272
rpmD	50S ribosomal protein L30 OS=Legionella pneumophila subsp. pneumophila (strain Philadelphia 1 / ATCC 33152 / DSM 7513) GN=rpmD PE=3 SV=1 UPId=UP000000609 PPId=UP000000609	sp|Q5ZYM5|RL30_LEGPH	-0.464625	-0.366851	-0.415738	0.0456408
enhA	Enhanced entry protein EnhA OS=Legionella pneumophila subsp. pneumophila (strain Philadelphia 1 / ATCC 33152 / DSM 7513) GN=enhA PE=4 SV=1 UPId=UP000000609 PPId=UP000000609	tr|Q5ZXM7|Q5ZXM7_LEGPH	-0.466428	-0.392733	-0.429581	0.143487
rplF	50S ribosomal protein L6 OS=Legionella pneumophila subsp. pneumophila (strain Philadelphia 1 / ATCC 33152 / DSM 7513) GN=rplF PE=3 SV=1 UPId=UP000000609 PPId=UP000000609	sp|Q5ZYM8|RL6_LEGPH	-0.357511	-0.513207	-0.435359	0.0365383
lpg2306	Rhodanese domain protein OS=Legionella pneumophila subsp. pneumophila (strain Philadelphia 1 / ATCC 33152 / DSM 7513) GN=lpg2306 PE=4 SV=1 UPId=UP000000609 PPId=UP000000609	tr|Q5ZT59|Q5ZT59_LEGPH	-0.718706	-0.170813	-0.44476	0.192997
ddl	D-alanine--D-alanine ligase OS=Legionella pneumophila subsp. pneumophila (strain Philadelphia 1 / ATCC 33152 / DSM 7513) GN=ddl PE=3 SV=2 UPId=UP000000609 PPId=UP000000609	sp|Q5ZSA7|DDL_LEGPH	-0.688516	-0.203074	-0.445795	0.0861245
nuoF	NADH dehydrogenase I, F subunit OS=Legionella pneumophila subsp. pneumophila (strain Philadelphia 1 / ATCC 33152 / DSM 7513) GN=nuoF PE=4 SV=1 UPId=UP000000609 PPId=UP000000609	tr|Q5ZRU3|Q5ZRU3_LEGPH	-0.419182	-0.473406	-0.446294	0.0358615
lpg0470	Fructose bisphosphate aldolase OS=Legionella pneumophila subsp. pneumophila (strain Philadelphia 1 / ATCC 33152 / DSM 7513) GN=lpg0470 PE=4 SV=1 UPId=UP000000609 PPId=UP000000609	tr|Q5ZYA2|Q5ZYA2_LEGPH	-0.391181	-0.5102	-0.450691	0.0453572
hisI	Histidine biosynthesis bifunctional protein HisIE OS=Legionella pneumophila subsp. pneumophila (strain Philadelphia 1 / ATCC 33152 / DSM 7513) GN=hisI PE=3 SV=1 UPId=UP000000609 PPId=UP000000609	tr|Q5ZW93|Q5ZW93_LEGPH	-0.372062	-0.535015	-0.453538	0.129793
trxA	Thioredoxin OS=Legionella pneumophila subsp. pneumophila (strain Philadelphia 1 / ATCC 33152 / DSM 7513) GN=trxA PE=3 SV=1 UPId=UP000000609 PPId=UP000000609	tr|Q5ZRE7|Q5ZRE7_LEGPH	-0.600263	-0.309501	-0.454882	0.0486089
rsfS	Ribosomal silencing factor RsfS OS=Legionella pneumophila subsp. pneumophila (strain Philadelphia 1 / ATCC 33152 / DSM 7513) GN=rsfS PE=3 SV=1 UPId=UP000000609 PPId=UP000000609	tr|Q5ZVR3|Q5ZVR3_LEGPH	-0.173298	-0.737482	-0.45539	0.195408
gcdH	Glutaryl CoA dehydrogenase OS=Legionella pneumophila subsp. pneumophila (strain Philadelphia 1 / ATCC 33152 / DSM 7513) GN=gcdH PE=3 SV=1 UPId=UP000000609 PPId=UP000000609	tr|Q5ZSD9|Q5ZSD9_LEGPH	-0.393717	-0.522358	-0.458038	0.0631331
lly	4-hydroxyphenylpyruvate dioxygenase OS=Legionella pneumophila subsp. pneumophila (strain Philadelphia 1 / ATCC 33152 / DSM 7513) GN=lly PE=1 SV=2 UPId=UP000000609 PPId=UP000000609	sp|Q5ZT84|LLY_LEGPH	-0.649891	-0.27189	-0.46089	0.0872047
lpg0905	3-oxoacyl-(Acyl carrier protein) reductase OS=Legionella pneumophila subsp. pneumophila (strain Philadelphia 1 / ATCC 33152 / DSM 7513) GN=lpg0905 PE=3 SV=1 UPId=UP000000609 PPId=UP000000609	tr|Q5ZX28|Q5ZX28_LEGPH	-0.165256	-0.757644	-0.46145	0.106606
dnaJ	Chaperone protein DnaJ OS=Legionella pneumophila subsp. pneumophila (strain Philadelphia 1 / ATCC 33152 / DSM 7513) GN=dnaJ PE=3 SV=1 UPId=UP000000609 PPId=UP000000609	sp|Q5ZTY4|DNAJ_LEGPH	-0.758598	-0.16532	-0.461959	0.0939835
lpg0369	Carboxylesterase/phospholipase OS=Legionella pneumophila subsp. pneumophila (strain Philadelphia 1 / ATCC 33152 / DSM 7513) GN=lpg0369 PE=4 SV=1 UPId=UP000000609 PPId=UP000000609	tr|Q5ZYK3|Q5ZYK3_LEGPH	-0.658732	-0.280339	-0.469536	0.0668755
etfA-2	Electron transfer flavoprotein, alpha subunit OS=Legionella pneumophila subsp. pneumophila (strain Philadelphia 1 / ATCC 33152 / DSM 7513) GN=etfA-2 PE=4 SV=1 UPId=UP000000609 PPId=UP000000609	tr|Q5ZX10|Q5ZX10_LEGPH	-0.316362	-0.624521	-0.470441	0.0615128
htpG	Chaperone protein HtpG OS=Legionella pneumophila subsp. pneumophila (strain Philadelphia 1 / ATCC 33152 / DSM 7513) GN=htpG PE=3 SV=1 UPId=UP000000609 PPId=UP000000609	sp|Q5ZVS1|HTPG_LEGPH	-0.507912	-0.441598	-0.474755	0.0267045
lpg0410	Uncharacterized protein OS=Legionella pneumophila subsp. pneumophila (strain Philadelphia 1 / ATCC 33152 / DSM 7513) GN=lpg0410 PE=4 SV=1 UPId=UP000000609 PPId=UP000000609	tr|Q5ZYG2|Q5ZYG2_LEGPH	-0.70881	-0.241734	-0.475272	0.0633192
lpg1530	Citrate synthase OS=Legionella pneumophila subsp. pneumophila (strain Philadelphia 1 / ATCC 33152 / DSM 7513) GN=lpg1530 PE=3 SV=1 UPId=UP000000609 PPId=UP000000609	tr|Q5ZVB0|Q5ZVB0_LEGPH	-0.501749	-0.449206	-0.475478	0.0338904
lpg1351	Piperidine-6-carboxylate dehydrogenase OS=Legionella pneumophila subsp. pneumophila (strain Philadelphia 1 / ATCC 33152 / DSM 7513) GN=lpg1351 PE=4 SV=1 UPId=UP000000609 PPId=UP000000609	tr|Q5ZVT9|Q5ZVT9_LEGPH	-0.465291	-0.493978	-0.479634	0.0288454
rplN	50S ribosomal protein L14 OS=Legionella pneumophila subsp. pneumophila (strain Philadelphia 1 / ATCC 33152 / DSM 7513) GN=rplN PE=3 SV=1 UPId=UP000000609 PPId=UP000000609	sp|Q5ZYN3|RL14_LEGPH	-0.47509	-0.4889	-0.481995	0.0581647
aceF	Acetyltransferase component of pyruvate dehydrogenase complex OS=Legionella pneumophila subsp. pneumophila (strain Philadelphia 1 / ATCC 33152 / DSM 7513) GN=aceF PE=3 SV=1 UPId=UP000000609 PPId=UP000000609	tr|Q5ZVD7|Q5ZVD7_LEGPH	-0.577365	-0.399639	-0.488502	0.0380809
rplV	50S ribosomal protein L22 OS=Legionella pneumophila subsp. pneumophila (strain Philadelphia 1 / ATCC 33152 / DSM 7513) GN=rplV PE=3 SV=1 UPId=UP000000609 PPId=UP000000609	sp|Q5ZYN8|RL22_LEGPH	-0.449513	-0.534665	-0.492089	0.0349174
lpg1994	Membrane-bound lytic murein transglycosylase A OS=Legionella pneumophila subsp. pneumophila (strain Philadelphia 1 / ATCC 33152 / DSM 7513) GN=lpg1994 PE=4 SV=1 UPId=UP000000609 PPId=UP000000609	tr|Q5ZU14|Q5ZU14_LEGPH	-0.0236544	-0.965874	-0.494764	0.425982
lpg0021	Alpha helix protein OS=Legionella pneumophila subsp. pneumophila (strain Philadelphia 1 / ATCC 33152 / DSM 7513) GN=lpg0021 PE=3 SV=1 UPId=UP000000609 PPId=UP000000609	tr|Q5ZZI9|Q5ZZI9_LEGPH	-0.499584	-0.496818	-0.498201	0.0366474
sppA	Signal peptide peptidase OS=Legionella pneumophila subsp. pneumophila (strain Philadelphia 1 / ATCC 33152 / DSM 7513) GN=sppA PE=4 SV=1 UPId=UP000000609 PPId=UP000000609	tr|Q5ZUP4|Q5ZUP4_LEGPH	-0.35749	-0.657169	-0.507329	0.033096
nuoB	NADH-quinone oxidoreductase subunit B OS=Legionella pneumophila subsp. pneumophila (strain Philadelphia 1 / ATCC 33152 / DSM 7513) GN=nuoB PE=3 SV=1 UPId=UP000000609 PPId=UP000000609	sp|Q5ZRT9|NUOB_LEGPH	-0.590635	-0.426084	-0.508359	0.0705753
gcvH	Glycine cleavage system H protein OS=Legionella pneumophila subsp. pneumophila (strain Philadelphia 1 / ATCC 33152 / DSM 7513) GN=gcvH PE=3 SV=1 UPId=UP000000609 PPId=UP000000609	sp|Q5ZZ94|GCSH_LEGPH	-1.14144	0.113075	-0.514181	0.237574
sda-2	L-serine dehydratase (Iron, sulfur-dependent) OS=Legionella pneumophila subsp. pneumophila (strain Philadelphia 1 / ATCC 33152 / DSM 7513) GN=sda-2 PE=1 SV=1 UPId=UP000000609 PPId=UP000000609	tr|Q5ZXE1|Q5ZXE1_LEGPH	-0.376487	-0.657696	-0.517092	0.032002
valS	Valine--tRNA ligase OS=Legionella pneumophila subsp. pneumophila (strain Philadelphia 1 / ATCC 33152 / DSM 7513) GN=valS PE=3 SV=1 UPId=UP000000609 PPId=UP000000609	sp|Q5ZXL2|SYV_LEGPH	-0.60873	-0.443618	-0.526174	0.0215236
pepP	Xaa-Pro aminopeptidase OS=Legionella pneumophila subsp. pneumophila (strain Philadelphia 1 / ATCC 33152 / DSM 7513) GN=pepP PE=4 SV=1 UPId=UP000000609 PPId=UP000000609	tr|Q5ZZD4|Q5ZZD4_LEGPH	-0.476266	-0.579574	-0.52792	0.0260444
ydiC	HesB family protein OS=Legionella pneumophila subsp. pneumophila (strain Philadelphia 1 / ATCC 33152 / DSM 7513) GN=ydiC PE=3 SV=1 UPId=UP000000609 PPId=UP000000609	tr|Q5ZUP9|Q5ZUP9_LEGPH	-0.581559	-0.476396	-0.528978	0.0298941
rpsO	30S ribosomal protein S15 OS=Legionella pneumophila subsp. pneumophila (strain Philadelphia 1 / ATCC 33152 / DSM 7513) GN=rpsO PE=3 SV=1 UPId=UP000000609 PPId=UP000000609	sp|Q5ZRV7|RS15_LEGPH	-0.576609	-0.489152	-0.532881	0.028834
rpoD	RNA polymerase sigma factor RpoD OS=Legionella pneumophila subsp. pneumophila (strain Philadelphia 1 / ATCC 33152 / DSM 7513) GN=rpoD PE=3 SV=1 UPId=UP000000609 PPId=UP000000609	tr|Q5ZT04|Q5ZT04_LEGPH	-0.589462	-0.479618	-0.53454	0.0232067
lpg1558	Pyruvate dehydrogenase E1 alpha subunit OS=Legionella pneumophila subsp. pneumophila (strain Philadelphia 1 / ATCC 33152 / DSM 7513) GN=lpg1558 PE=4 SV=1 UPId=UP000000609 PPId=UP000000609	tr|Q5ZV82|Q5ZV82_LEGPH	-0.852282	-0.217937	-0.53511	0.0760177
metK	S-adenosylmethionine synthase OS=Legionella pneumophila subsp. pneumophila (strain Philadelphia 1 / ATCC 33152 / DSM 7513) GN=metK PE=3 SV=1 UPId=UP000000609 PPId=UP000000609	sp|Q5ZTY6|METK_LEGPH	-0.552785	-0.523113	-0.537949	0.0243486
efp	Elongation factor P OS=Legionella pneumophila subsp. pneumophila (strain Philadelphia 1 / ATCC 33152 / DSM 7513) GN=efp PE=3 SV=2 UPId=UP000000609 PPId=UP000000609	sp|Q5ZYS4|EFP_LEGPH	-0.540575	-0.537278	-0.538927	0.0640942
lpg2488	Phosphopantothenoylcysteine decarboxylase/phosphopantothenate-cysteine ligase OS=Legionella pneumophila subsp. pneumophila (strain Philadelphia 1 / ATCC 33152 / DSM 7513) GN=lpg2488 PE=4 SV=1 UPId=UP000000609 PPId=UP000000609	tr|Q5ZSM9|Q5ZSM9_LEGPH	-0.766507	-0.313852	-0.540179	0.0665279
lpg0141	Oligopeptidase A OS=Legionella pneumophila subsp. pneumophila (strain Philadelphia 1 / ATCC 33152 / DSM 7513) GN=lpg0141 PE=3 SV=1 UPId=UP000000609 PPId=UP000000609	tr|Q5ZZ70|Q5ZZ70_LEGPH	-0.434558	-0.648643	-0.541601	0.0356756
rpmB	50S ribosomal protein L28 OS=Legionella pneumophila subsp. pneumophila (strain Philadelphia 1 / ATCC 33152 / DSM 7513) GN=rpmB PE=3 SV=1 UPId=UP000000609 PPId=UP000000609	sp|Q5ZY93|RL28_LEGPH	-0.51343	-0.575973	-0.544702	0.0437361
murE	UDP-N-acetylmuramoyl-L-alanyl-D-glutamate--2,6-diaminopimelate ligase OS=Legionella pneumophila subsp. pneumophila (strain Philadelphia 1 / ATCC 33152 / DSM 7513) GN=murE PE=3 SV=1 UPId=UP000000609 PPId=UP000000609	tr|Q5ZX16|Q5ZX16_LEGPH	-1.09244	-0.0143644	-0.553402	0.175728
nuoC	NADH-quinone oxidoreductase subunit C OS=Legionella pneumophila subsp. pneumophila (strain Philadelphia 1 / ATCC 33152 / DSM 7513) GN=nuoC PE=3 SV=1 UPId=UP000000609 PPId=UP000000609	sp|Q5ZRU0|NUOC_LEGPH	-0.758952	-0.350192	-0.554572	0.035781
lepA	Elongation factor 4 OS=Legionella pneumophila subsp. pneumophila (strain Philadelphia 1 / ATCC 33152 / DSM 7513) GN=lepA PE=3 SV=1 UPId=UP000000609 PPId=UP000000609	sp|Q5ZUD2|LEPA_LEGPH	-0.433038	-0.681997	-0.557517	0.0244833
ribH	6,7-dimethyl-8-ribityllumazine synthase OS=Legionella pneumophila subsp. pneumophila (strain Philadelphia 1 / ATCC 33152 / DSM 7513) GN=ribH PE=3 SV=1 UPId=UP000000609 PPId=UP000000609	tr|Q5ZWA5|Q5ZWA5_LEGPH	-3.42463	2.30306	-0.560785	0.821569
lpg1835	29 kDa immunogenic protein OS=Legionella pneumophila subsp. pneumophila (strain Philadelphia 1 / ATCC 33152 / DSM 7513) GN=lpg1835 PE=4 SV=1 UPId=UP000000609 PPId=UP000000609	tr|Q5ZUG3|Q5ZUG3_LEGPH	-0.651152	-0.483335	-0.567243	0.0229193
tyrS	Tyrosine--tRNA ligase OS=Legionella pneumophila subsp. pneumophila (strain Philadelphia 1 / ATCC 33152 / DSM 7513) GN=tyrS PE=3 SV=2 UPId=UP000000609 PPId=UP000000609	sp|Q5ZY07|SYY_LEGPH	-0.613148	-0.526288	-0.569718	0.0337221
adk	Adenylate kinase OS=Legionella pneumophila subsp. pneumophila (strain Philadelphia 1 / ATCC 33152 / DSM 7513) GN=adk PE=3 SV=1 UPId=UP000000609 PPId=UP000000609	tr|Q5ZVM9|Q5ZVM9_LEGPH	-0.50775	-0.637848	-0.572799	0.0167236
gyrA	DNA gyrase subunit A OS=Legionella pneumophila subsp. pneumophila (strain Philadelphia 1 / ATCC 33152 / DSM 7513) GN=gyrA PE=3 SV=1 UPId=UP000000609 PPId=UP000000609	tr|Q5ZVM3|Q5ZVM3_LEGPH	-0.514207	-0.651879	-0.583043	0.0150784
cmk	Cytidylate kinase OS=Legionella pneumophila subsp. pneumophila (strain Philadelphia 1 / ATCC 33152 / DSM 7513) GN=cmk PE=3 SV=1 UPId=UP000000609 PPId=UP000000609	tr|Q5ZVM0|Q5ZVM0_LEGPH	-0.643387	-0.526023	-0.584705	0.0234887
pyrC	Dihydroorotase OS=Legionella pneumophila subsp. pneumophila (strain Philadelphia 1 / ATCC 33152 / DSM 7513) GN=pyrC PE=3 SV=1 UPId=UP000000609 PPId=UP000000609	tr|Q5ZRB9|Q5ZRB9_LEGPH	-0.717215	-0.459456	-0.588336	0.0229083
lpg1559	Pyruvate dehydrogenase E1 beta subunit OS=Legionella pneumophila subsp. pneumophila (strain Philadelphia 1 / ATCC 33152 / DSM 7513) GN=lpg1559 PE=4 SV=1 UPId=UP000000609 PPId=UP000000609	tr|Q5ZV81|Q5ZV81_LEGPH	-0.630264	-0.547635	-0.588949	0.0310849
nuoD	NADH-quinone oxidoreductase subunit D OS=Legionella pneumophila subsp. pneumophila (strain Philadelphia 1 / ATCC 33152 / DSM 7513) GN=nuoD PE=3 SV=2 UPId=UP000000609 PPId=UP000000609	sp|Q5ZRU1|NUOD_LEGPH	-0.641573	-0.537655	-0.589614	0.0138776
lpg1441	Phosphate starvation-inducible protein PhoH OS=Legionella pneumophila subsp. pneumophila (strain Philadelphia 1 / ATCC 33152 / DSM 7513) GN=lpg1441 PE=4 SV=1 UPId=UP000000609 PPId=UP000000609	tr|Q5ZVJ9|Q5ZVJ9_LEGPH	-0.569026	-0.618723	-0.593875	0.0147768
yrfI	33 kDa chaperonin OS=Legionella pneumophila subsp. pneumophila (strain Philadelphia 1 / ATCC 33152 / DSM 7513) GN=yrfI PE=3 SV=1 UPId=UP000000609 PPId=UP000000609	tr|Q5ZRR3|Q5ZRR3_LEGPH	-0.58739	-0.602616	-0.595003	0.0357026
lpg2795	Dihydropteroate synthase OS=Legionella pneumophila subsp. pneumophila (strain Philadelphia 1 / ATCC 33152 / DSM 7513) GN=lpg2795 PE=3 SV=1 UPId=UP000000609 PPId=UP000000609	tr|Q5ZRT3|Q5ZRT3_LEGPH	-0.300652	-0.901347	-0.600999	0.0974214
lpg1829	Acyl CoA carboxylase subunit alpha subunit OS=Legionella pneumophila subsp. pneumophila (strain Philadelphia 1 / ATCC 33152 / DSM 7513) GN=lpg1829 PE=4 SV=1 UPId=UP000000609 PPId=UP000000609	tr|Q5ZUG9|Q5ZUG9_LEGPH	-0.610768	-0.596041	-0.603405	0.0119527
lepB-1	Signal peptidase I OS=Legionella pneumophila subsp. pneumophila (strain Philadelphia 1 / ATCC 33152 / DSM 7513) GN=lepB-1 PE=3 SV=1 UPId=UP000000609 PPId=UP000000609	tr|Q5ZUD3|Q5ZUD3_LEGPH	-0.803188	-0.412612	-0.6079	0.0287259
fni	Isopentenyl-diphosphate delta-isomerase OS=Legionella pneumophila subsp. pneumophila (strain Philadelphia 1 / ATCC 33152 / DSM 7513) GN=fni PE=3 SV=1 UPId=UP000000609 PPId=UP000000609	sp|Q5ZTV7|IDI2_LEGPH	-1.95986	0.741116	-0.60937	0.465977
pyrE	Orotate phosphoribosyltransferase OS=Legionella pneumophila subsp. pneumophila (strain Philadelphia 1 / ATCC 33152 / DSM 7513) GN=pyrE PE=3 SV=1 UPId=UP000000609 PPId=UP000000609	sp|Q5ZW83|PYRE_LEGPH	-0.522186	-0.70002	-0.611103	0.0909314
groS	10 kDa chaperonin OS=Legionella pneumophila subsp. pneumophila (strain Philadelphia 1 / ATCC 33152 / DSM 7513) GN=groS PE=3 SV=1 UPId=UP000000609 PPId=UP000000609	sp|Q5ZXP4|CH10_LEGPH	-0.723834	-0.502005	-0.61292	0.0153739
nusB	N utilization substance protein B homolog OS=Legionella pneumophila subsp. pneumophila (strain Philadelphia 1 / ATCC 33152 / DSM 7513) GN=nusB PE=3 SV=1 UPId=UP000000609 PPId=UP000000609	tr|Q5ZXK4|Q5ZXK4_LEGPH	-0.59712	-0.63108	-0.6141	0.0113319
nuoG	NADH-quinone oxidoreductase OS=Legionella pneumophila subsp. pneumophila (strain Philadelphia 1 / ATCC 33152 / DSM 7513) GN=nuoG PE=3 SV=1 UPId=UP000000609 PPId=UP000000609	tr|Q5ZRU4|Q5ZRU4_LEGPH	-0.631499	-0.60127	-0.616385	0.0111782
tuf1	Elongation factor Tu OS=Legionella pneumophila subsp. pneumophila (strain Philadelphia 1 / ATCC 33152 / DSM 7513) GN=tuf1 PE=3 SV=1 UPId=UP000000609 PPId=UP000000609	sp|Q5ZYP5|EFTU_LEGPH	-0.565854	-0.677313	-0.621584	0.0223442
purA	Adenylosuccinate synthetase OS=Legionella pneumophila subsp. pneumophila (strain Philadelphia 1 / ATCC 33152 / DSM 7513) GN=purA PE=3 SV=1 UPId=UP000000609 PPId=UP000000609	sp|Q5ZY86|PURA_LEGPH	-0.656079	-0.593401	-0.62474	0.018179
cl	ATP binding protease component ClpA OS=Legionella pneumophila subsp. pneumophila (strain Philadelphia 1 / ATCC 33152 / DSM 7513) GN=cl PE=3 SV=1 UPId=UP000000609 PPId=UP000000609	tr|Q5ZXB4|Q5ZXB4_LEGPH	-0.652883	-0.605692	-0.629288	0.0121633
secA	Protein translocase subunit SecA OS=Legionella pneumophila subsp. pneumophila (strain Philadelphia 1 / ATCC 33152 / DSM 7513) GN=secA PE=3 SV=2 UPId=UP000000609 PPId=UP000000609	sp|Q5ZVH7|SECA_LEGPH	-0.730906	-0.53446	-0.632683	0.0131801
rplY	50S ribosomal protein L25 OS=Legionella pneumophila subsp. pneumophila (strain Philadelphia 1 / ATCC 33152 / DSM 7513) GN=rplY PE=3 SV=1 UPId=UP000000609 PPId=UP000000609	sp|Q5ZS67|RL25_LEGPH	-0.581103	-0.688169	-0.634636	0.0127546
lpg2279	Fumarylacetoacetate hydrolase OS=Legionella pneumophila subsp. pneumophila (strain Philadelphia 1 / ATCC 33152 / DSM 7513) GN=lpg2279 PE=4 SV=1 UPId=UP000000609 PPId=UP000000609	tr|Q5ZT83|Q5ZT83_LEGPH	-0.461738	-0.809298	-0.635518	0.0345039
pepA	Probable cytosol aminopeptidase OS=Legionella pneumophila subsp. pneumophila (strain Philadelphia 1 / ATCC 33152 / DSM 7513) GN=pepA PE=3 SV=1 UPId=UP000000609 PPId=UP000000609	tr|Q5ZS88|Q5ZS88_LEGPH	-0.627138	-0.64596	-0.636549	0.0100168
pheS	Phenylalanine--tRNA ligase alpha subunit OS=Legionella pneumophila subsp. pneumophila (strain Philadelphia 1 / ATCC 33152 / DSM 7513) GN=pheS PE=3 SV=1 UPId=UP000000609 PPId=UP000000609	sp|Q5ZS08|SYFA_LEGPH	-0.824049	-0.449257	-0.636653	0.0268856
lpg1281	Uncharacterized protein OS=Legionella pneumophila subsp. pneumophila (strain Philadelphia 1 / ATCC 33152 / DSM 7513) GN=lpg1281 PE=4 SV=1 UPId=UP000000609 PPId=UP000000609	tr|Q5ZW07|Q5ZW07_LEGPH	-0.986429	-0.288287	-0.637358	0.0712087
lpdA	Dihydrolipoyl dehydrogenase OS=Legionella pneumophila subsp. pneumophila (strain Philadelphia 1 / ATCC 33152 / DSM 7513) GN=lpdA PE=4 SV=1 UPId=UP000000609 PPId=UP000000609	tr|Q5ZVD8|Q5ZVD8_LEGPH	-0.717979	-0.561494	-0.639736	0.0123134
lpg0947	2-oxoglutarate ferredoxin oxidoreductase alpha subunit OS=Legionella pneumophila subsp. pneumophila (strain Philadelphia 1 / ATCC 33152 / DSM 7513) GN=lpg0947 PE=4 SV=1 UPId=UP000000609 PPId=UP000000609	tr|Q5ZWY7|Q5ZWY7_LEGPH	-0.547054	-0.749991	-0.648523	0.0123265
metG	Methionine--tRNA ligase OS=Legionella pneumophila subsp. pneumophila (strain Philadelphia 1 / ATCC 33152 / DSM 7513) GN=metG PE=3 SV=2 UPId=UP000000609 PPId=UP000000609	sp|Q5ZRJ9|SYM_LEGPH	-0.720309	-0.578729	-0.649519	0.0111525
lpg0703	ABC transporter, ABC binding protein OS=Legionella pneumophila subsp. pneumophila (strain Philadelphia 1 / ATCC 33152 / DSM 7513) GN=lpg0703 PE=4 SV=1 UPId=UP000000609 PPId=UP000000609	tr|Q5ZXM8|Q5ZXM8_LEGPH	-0.75513	-0.547656	-0.651393	0.0156967
lpg0805	Phosphoenolpyruvate synthase OS=Legionella pneumophila subsp. pneumophila (strain Philadelphia 1 / ATCC 33152 / DSM 7513) GN=lpg0805 PE=3 SV=1 UPId=UP000000609 PPId=UP000000609	tr|Q5ZXC7|Q5ZXC7_LEGPH	-0.722963	-0.586024	-0.654493	0.0121619
lpg0413	Hypothetical, SCO1/SenC family protein OS=Legionella pneumophila subsp. pneumophila (strain Philadelphia 1 / ATCC 33152 / DSM 7513) GN=lpg0413 PE=4 SV=1 UPId=UP000000609 PPId=UP000000609	tr|Q5ZYF9|Q5ZYF9_LEGPH	-0.472355	-0.84777	-0.660063	0.025769
lpg1543	Transmembrane protein OS=Legionella pneumophila subsp. pneumophila (strain Philadelphia 1 / ATCC 33152 / DSM 7513) GN=lpg1543 PE=4 SV=1 UPId=UP000000609 PPId=UP000000609	tr|Q5ZV97|Q5ZV97_LEGPH	-0.841266	-0.484422	-0.662844	0.0218011
lpg1868	ABC transporter, ATP-binding component OS=Legionella pneumophila subsp. pneumophila (strain Philadelphia 1 / ATCC 33152 / DSM 7513) GN=lpg1868 PE=4 SV=1 UPId=UP000000609 PPId=UP000000609	tr|Q5ZUD6|Q5ZUD6_LEGPH	-0.514551	-0.811418	-0.662985	0.0295502
nuoI	NADH-quinone oxidoreductase subunit I OS=Legionella pneumophila subsp. pneumophila (strain Philadelphia 1 / ATCC 33152 / DSM 7513) GN=nuoI PE=3 SV=1 UPId=UP000000609 PPId=UP000000609	sp|Q5ZRU6|NUOI_LEGPH	-0.673295	-0.66679	-0.670042	0.0107416
rpoA	DNA-directed RNA polymerase subunit alpha OS=Legionella pneumophila subsp. pneumophila (strain Philadelphia 1 / ATCC 33152 / DSM 7513) GN=rpoA PE=3 SV=1 UPId=UP000000609 PPId=UP000000609	sp|Q5ZYL8|RPOA_LEGPH	-0.616261	-0.730195	-0.673228	0.00933796
cysS	Cysteine--tRNA ligase OS=Legionella pneumophila subsp. pneumophila (strain Philadelphia 1 / ATCC 33152 / DSM 7513) GN=cysS PE=3 SV=1 UPId=UP000000609 PPId=UP000000609	sp|Q5ZVY1|SYC_LEGPH	-0.971315	-0.375235	-0.673275	0.0356275
rpsK	30S ribosomal protein S11 OS=Legionella pneumophila subsp. pneumophila (strain Philadelphia 1 / ATCC 33152 / DSM 7513) GN=rpsK PE=3 SV=1 UPId=UP000000609 PPId=UP000000609	sp|Q5ZYM0|RS11_LEGPH	-0.549811	-0.799662	-0.674737	0.127227
atpF	ATP synthase subunit b OS=Legionella pneumophila subsp. pneumophila (strain Philadelphia 1 / ATCC 33152 / DSM 7513) GN=atpF PE=3 SV=1 UPId=UP000000609 PPId=UP000000609	sp|Q5ZR97|ATPF_LEGPH	-0.684014	-0.668646	-0.67633	0.0147374
lpg2643	Uncharacterized protein OS=Legionella pneumophila subsp. pneumophila (strain Philadelphia 1 / ATCC 33152 / DSM 7513) GN=lpg2643 PE=4 SV=1 UPId=UP000000609 PPId=UP000000609	tr|Q5ZS76|Q5ZS76_LEGPH	-0.4372	-0.922512	-0.679856	0.0863419
rpmE	50S ribosomal protein L31 OS=Legionella pneumophila subsp. pneumophila (strain Philadelphia 1 / ATCC 33152 / DSM 7513) GN=rpmE PE=3 SV=1 UPId=UP000000609 PPId=UP000000609	sp|Q5ZXT1|RL31_LEGPH	-0.982829	-0.379713	-0.681271	0.0353467
lysS	Lysine--tRNA ligase OS=Legionella pneumophila subsp. pneumophila (strain Philadelphia 1 / ATCC 33152 / DSM 7513) GN=lysS PE=3 SV=1 UPId=UP000000609 PPId=UP000000609	sp|Q5ZUL6|SYK_LEGPH	-0.620437	-0.762343	-0.69139	0.0100553
proS	Proline--tRNA ligase OS=Legionella pneumophila subsp. pneumophila (strain Philadelphia 1 / ATCC 33152 / DSM 7513) GN=proS PE=3 SV=2 UPId=UP000000609 PPId=UP000000609	sp|Q5ZXN7|SYP_LEGPH	-0.723126	-0.673524	-0.698325	0.0145413
rpmG	50S ribosomal protein L33 OS=Legionella pneumophila subsp. pneumophila (strain Philadelphia 1 / ATCC 33152 / DSM 7513) GN=rpmG PE=3 SV=1 UPId=UP000000609 PPId=UP000000609	sp|Q5ZY94|RL33_LEGPH	-1.1264	-0.280186	-0.703293	0.0613835
rpsU	30S ribosomal protein S21 OS=Legionella pneumophila subsp. pneumophila (strain Philadelphia 1 / ATCC 33152 / DSM 7513) GN=rpsU PE=3 SV=1 UPId=UP000000609 PPId=UP000000609	sp|Q5ZT07|RS21_LEGPH	-0.682049	-0.727637	-0.704843	0.00732069
carA	Carbamoyl-phosphate synthase small chain OS=Legionella pneumophila subsp. pneumophila (strain Philadelphia 1 / ATCC 33152 / DSM 7513) GN=carA PE=3 SV=1 UPId=UP000000609 PPId=UP000000609	tr|Q5ZTY5|Q5ZTY5_LEGPH	-0.660727	-0.753622	-0.707175	0.00815899
pgk	Phosphoglycerate kinase OS=Legionella pneumophila subsp. pneumophila (strain Philadelphia 1 / ATCC 33152 / DSM 7513) GN=pgk PE=3 SV=1 UPId=UP000000609 PPId=UP000000609	sp|Q5ZZ74|PGK_LEGPH	-0.698825	-0.720954	-0.709889	0.0168294
iscS	Cysteine desulfurase IscS OS=Legionella pneumophila subsp. pneumophila (strain Philadelphia 1 / ATCC 33152 / DSM 7513) GN=iscS PE=3 SV=1 UPId=UP000000609 PPId=UP000000609	tr|Q5ZUP7|Q5ZUP7_LEGPH	-0.887773	-0.532065	-0.709919	0.0202553
dapD	2,3,4,5-tetrahydropyridine-2,6-dicarboxylate N-succinyltransferase OS=Legionella pneumophila subsp. pneumophila (strain Philadelphia 1 / ATCC 33152 / DSM 7513) GN=dapD PE=3 SV=1 UPId=UP000000609 PPId=UP000000609	sp|Q5ZX45|DAPD_LEGPH	-0.87106	-0.553117	-0.712089	0.0366606
glmU	Bifunctional protein GlmU OS=Legionella pneumophila subsp. pneumophila (strain Philadelphia 1 / ATCC 33152 / DSM 7513) GN=glmU PE=3 SV=1 UPId=UP000000609 PPId=UP000000609	sp|Q5ZRK6|GLMU_LEGPH	-0.61765	-0.819196	-0.718423	0.0127571
aroC	Chorismate synthase OS=Legionella pneumophila subsp. pneumophila (strain Philadelphia 1 / ATCC 33152 / DSM 7513) GN=aroC PE=3 SV=1 UPId=UP000000609 PPId=UP000000609	sp|Q5ZT62|AROC_LEGPH	0.159672	-1.59869	-0.719509	0.221504
rpsI	30S ribosomal protein S9 OS=Legionella pneumophila subsp. pneumophila (strain Philadelphia 1 / ATCC 33152 / DSM 7513) GN=rpsI PE=3 SV=1 UPId=UP000000609 PPId=UP000000609	tr|Q5ZS13|Q5ZS13_LEGPH	-0.785339	-0.667053	-0.726196	0.0072754
lpg2832	Uncharacterized protein OS=Legionella pneumophila subsp. pneumophila (strain Philadelphia 1 / ATCC 33152 / DSM 7513) GN=lpg2832 PE=4 SV=1 UPId=UP000000609 PPId=UP000000609	tr|Q5ZRP8|Q5ZRP8_LEGPH	-0.701711	-0.753267	-0.727489	0.0140793
aceE	Pyruvate dehydrogenase E1 component OS=Legionella pneumophila subsp. pneumophila (strain Philadelphia 1 / ATCC 33152 / DSM 7513) GN=aceE PE=4 SV=1 UPId=UP000000609 PPId=UP000000609	tr|Q5ZVD6|Q5ZVD6_LEGPH	-0.941075	-0.519451	-0.730263	0.026814
rplM	50S ribosomal protein L13 OS=Legionella pneumophila subsp. pneumophila (strain Philadelphia 1 / ATCC 33152 / DSM 7513) GN=rplM PE=3 SV=2 UPId=UP000000609 PPId=UP000000609	sp|Q5ZS12|RL13_LEGPH	-0.996031	-0.477747	-0.736889	0.0437121
acpP	Acyl carrier protein OS=Legionella pneumophila subsp. pneumophila (strain Philadelphia 1 / ATCC 33152 / DSM 7513) GN=acpP PE=3 SV=1 UPId=UP000000609 PPId=UP000000609	tr|Q5ZVP4|Q5ZVP4_LEGPH	-0.654326	-0.833133	-0.743729	0.00860104
secD	Protein translocase subunit SecD OS=Legionella pneumophila subsp. pneumophila (strain Philadelphia 1 / ATCC 33152 / DSM 7513) GN=secD PE=3 SV=1 UPId=UP000000609 PPId=UP000000609	tr|Q5ZU07|Q5ZU07_LEGPH	-0.521493	-0.976487	-0.74899	0.0168079
rpsN	30S ribosomal protein S14 OS=Legionella pneumophila subsp. pneumophila (strain Philadelphia 1 / ATCC 33152 / DSM 7513) GN=rpsN PE=3 SV=2 UPId=UP000000609 PPId=UP000000609	sp|Q5ZYN0|RS14_LEGPH	-0.663309	-0.850227	-0.756768	0.0108196
lpg2865	6-pyruvoyl tetrahydropterin synthase, putative OS=Legionella pneumophila subsp. pneumophila (strain Philadelphia 1 / ATCC 33152 / DSM 7513) GN=lpg2865 PE=4 SV=1 UPId=UP000000609 PPId=UP000000609	tr|Q5ZRL6|Q5ZRL6_LEGPH	-0.716508	-0.798782	-0.757645	0.0388804
lpg2250	Alcohol dehydrogenase, iron containing OS=Legionella pneumophila subsp. pneumophila (strain Philadelphia 1 / ATCC 33152 / DSM 7513) GN=lpg2250 PE=4 SV=1 UPId=UP000000609 PPId=UP000000609	tr|Q5ZTB2|Q5ZTB2_LEGPH	-0.486849	-1.03124	-0.759044	0.0304431
gap	Glyceraldehyde-3-phosphate dehydrogenase OS=Legionella pneumophila subsp. pneumophila (strain Philadelphia 1 / ATCC 33152 / DSM 7513) GN=gap PE=3 SV=1 UPId=UP000000609 PPId=UP000000609	tr|Q5ZZ73|Q5ZZ73_LEGPH	-0.625269	-0.893684	-0.759476	0.0177452
thrS	Threonine--tRNA ligase OS=Legionella pneumophila subsp. pneumophila (strain Philadelphia 1 / ATCC 33152 / DSM 7513) GN=thrS PE=3 SV=2 UPId=UP000000609 PPId=UP000000609	sp|Q5ZS05|SYT_LEGPH	-0.776534	-0.746872	-0.761703	0.0058847
dapE	Succinyl-diaminopimelate desuccinylase OS=Legionella pneumophila subsp. pneumophila (strain Philadelphia 1 / ATCC 33152 / DSM 7513) GN=dapE PE=3 SV=1 UPId=UP000000609 PPId=UP000000609	sp|Q5ZX46|DAPE_LEGPH	-0.681756	-0.84211	-0.761933	0.0211217
atpC	ATP synthase epsilon chain OS=Legionella pneumophila subsp. pneumophila (strain Philadelphia 1 / ATCC 33152 / DSM 7513) GN=atpC PE=3 SV=1 UPId=UP000000609 PPId=UP000000609	sp|Q5ZRA2|ATPE_LEGPH	-0.545002	-0.982214	-0.763608	0.015547
prpD	2-methylcitrate dehydratase PrpD OS=Legionella pneumophila subsp. pneumophila (strain Philadelphia 1 / ATCC 33152 / DSM 7513) GN=prpD PE=4 SV=1 UPId=UP000000609 PPId=UP000000609	tr|Q5ZVB1|Q5ZVB1_LEGPH	-0.761972	-0.775503	-0.768737	0.0146629
era	GTPase Era OS=Legionella pneumophila subsp. pneumophila (strain Philadelphia 1 / ATCC 33152 / DSM 7513) GN=era PE=3 SV=1 UPId=UP000000609 PPId=UP000000609	tr|Q5ZWZ1|Q5ZWZ1_LEGPH	-0.66588	-0.881386	-0.773633	0.0497114
rpsL	30S ribosomal protein S12 OS=Legionella pneumophila subsp. pneumophila (strain Philadelphia 1 / ATCC 33152 / DSM 7513) GN=rpsL PE=3 SV=1 UPId=UP000000609 PPId=UP000000609	sp|Q5ZYP8|RS12_LEGPH	-0.953244	-0.597142	-0.775193	0.0165389
lpg2897	Cytochrome c oxidase subunit 2 OS=Legionella pneumophila subsp. pneumophila (strain Philadelphia 1 / ATCC 33152 / DSM 7513) GN=lpg2897 PE=3 SV=1 UPId=UP000000609 PPId=UP000000609	tr|Q5ZRI4|Q5ZRI4_LEGPH	-0.864777	-0.693986	-0.779381	0.0102286
alaS	Alanine--tRNA ligase OS=Legionella pneumophila subsp. pneumophila (strain Philadelphia 1 / ATCC 33152 / DSM 7513) GN=alaS PE=3 SV=1 UPId=UP000000609 PPId=UP000000609	sp|Q5ZUJ9|SYA_LEGPH	-0.846046	-0.720026	-0.783036	0.00605462
rpsF	30S ribosomal protein S6 OS=Legionella pneumophila subsp. pneumophila (strain Philadelphia 1 / ATCC 33152 / DSM 7513) GN=rpsF PE=3 SV=1 UPId=UP000000609 PPId=UP000000609	sp|Q5ZV48|RS6_LEGPH	-1.02814	-0.538138	-0.783142	0.0189416
rplW	50S ribosomal protein L23 OS=Legionella pneumophila subsp. pneumophila (strain Philadelphia 1 / ATCC 33152 / DSM 7513) GN=rplW PE=3 SV=2 UPId=UP000000609 PPId=UP000000609	sp|Q5ZYP1|RL23_LEGPH	-0.645708	-0.922707	-0.784208	0.0082794
lpg2011	Stress-induced protein OS=Legionella pneumophila subsp. pneumophila (strain Philadelphia 1 / ATCC 33152 / DSM 7513) GN=lpg2011 PE=4 SV=1 UPId=UP000000609 PPId=UP000000609	tr|Q5ZTZ7|Q5ZTZ7_LEGPH	-0.722039	-0.846558	-0.784298	0.0149978
tpiA	Triosephosphate isomerase OS=Legionella pneumophila subsp. pneumophila (strain Philadelphia 1 / ATCC 33152 / DSM 7513) GN=tpiA PE=3 SV=1 UPId=UP000000609 PPId=UP000000609	sp|Q5ZRT6|TPIS_LEGPH	-0.724148	-0.846646	-0.785397	0.00934684
lpg2898	Cytochrome c OS=Legionella pneumophila subsp. pneumophila (strain Philadelphia 1 / ATCC 33152 / DSM 7513) GN=lpg2898 PE=4 SV=1 UPId=UP000000609 PPId=UP000000609	tr|Q5ZRI3|Q5ZRI3_LEGPH	-0.785937	-0.786107	-0.786022	0.00709151
dsbA	Thiol:disulfide interchange protein OS=Legionella pneumophila subsp. pneumophila (strain Philadelphia 1 / ATCC 33152 / DSM 7513) GN=dsbA PE=1 SV=1 UPId=UP000000609 PPId=UP000000609	tr|Q5ZZ88|Q5ZZ88_LEGPH	-0.990624	-0.592376	-0.7915	0.0138955
rpsD	30S ribosomal protein S4 OS=Legionella pneumophila subsp. pneumophila (strain Philadelphia 1 / ATCC 33152 / DSM 7513) GN=rpsD PE=3 SV=1 UPId=UP000000609 PPId=UP000000609	sp|Q5ZYL9|RS4_LEGPH	-0.732406	-0.851005	-0.791706	0.00682499
yfdZ	Aspartate aminotransferase OS=Legionella pneumophila subsp. pneumophila (strain Philadelphia 1 / ATCC 33152 / DSM 7513) GN=yfdZ PE=4 SV=1 UPId=UP000000609 PPId=UP000000609	tr|Q5ZVI1|Q5ZVI1_LEGPH	-0.716148	-0.867766	-0.791957	0.00668616
rplX	50S ribosomal protein L24 OS=Legionella pneumophila subsp. pneumophila (strain Philadelphia 1 / ATCC 33152 / DSM 7513) GN=rplX PE=3 SV=1 UPId=UP000000609 PPId=UP000000609	sp|Q5ZYN2|RL24_LEGPH	-0.540774	-1.07059	-0.805683	0.025648
plsX	Phosphate acyltransferase OS=Legionella pneumophila subsp. pneumophila (strain Philadelphia 1 / ATCC 33152 / DSM 7513) GN=plsX PE=3 SV=1 UPId=UP000000609 PPId=UP000000609	sp|Q5ZVP8|PLSX_LEGPH	-0.731877	-0.888942	-0.81041	0.0073785
fabI	Enoyl-[acyl-carrier-protein] reductase [NADH] OS=Legionella pneumophila subsp. pneumophila (strain Philadelphia 1 / ATCC 33152 / DSM 7513) GN=fabI PE=3 SV=1 UPId=UP000000609 PPId=UP000000609	tr|Q5ZUE4|Q5ZUE4_LEGPH	-0.829063	-0.795215	-0.812139	0.00635651
ffh	Signal recognition particle protein OS=Legionella pneumophila subsp. pneumophila (strain Philadelphia 1 / ATCC 33152 / DSM 7513) GN=ffh PE=3 SV=1 UPId=UP000000609 PPId=UP000000609	tr|Q5ZYH2|Q5ZYH2_LEGPH	-0.764886	-0.864429	-0.814658	0.00510225
lpg1520	Uncharacterized protein OS=Legionella pneumophila subsp. pneumophila (strain Philadelphia 1 / ATCC 33152 / DSM 7513) GN=lpg1520 PE=4 SV=1 UPId=UP000000609 PPId=UP000000609	tr|Q5ZVC0|Q5ZVC0_LEGPH	-0.635262	-1.00545	-0.820358	0.0188425
pdxJ	Pyridoxine 5'-phosphate synthase OS=Legionella pneumophila subsp. pneumophila (strain Philadelphia 1 / ATCC 33152 / DSM 7513) GN=pdxJ PE=3 SV=2 UPId=UP000000609 PPId=UP000000609	sp|Q3V870|PDXJ_LEGPH	-0.69693	-0.96445	-0.83069	0.00666202
lpg0184	ABC sugar transporter, periplasmic sugar binding protein OS=Legionella pneumophila subsp. pneumophila (strain Philadelphia 1 / ATCC 33152 / DSM 7513) GN=lpg0184 PE=1 SV=1 UPId=UP000000609 PPId=UP000000609	tr|Q5ZZ27|Q5ZZ27_LEGPH	-0.21537	-1.45357	-0.834469	0.0914247
rimP	Ribosome maturation factor RimP OS=Legionella pneumophila subsp. pneumophila (strain Philadelphia 1 / ATCC 33152 / DSM 7513) GN=rimP PE=3 SV=1 UPId=UP000000609 PPId=UP000000609	sp|Q5ZRV2|RIMP_LEGPH	-0.727012	-0.941976	-0.834494	0.00565947
eno	Enolase OS=Legionella pneumophila subsp. pneumophila (strain Philadelphia 1 / ATCC 33152 / DSM 7513) GN=eno PE=3 SV=1 UPId=UP000000609 PPId=UP000000609	sp|Q5ZTX1|ENO_LEGPH	-0.684427	-0.988967	-0.836697	0.00827438
ahcY	Adenosylhomocysteinase OS=Legionella pneumophila subsp. pneumophila (strain Philadelphia 1 / ATCC 33152 / DSM 7513) GN=ahcY PE=3 SV=1 UPId=UP000000609 PPId=UP000000609	tr|Q5ZTY7|Q5ZTY7_LEGPH	-0.951686	-0.722593	-0.83714	0.00588385
bamD	Outer membrane protein assembly factor BamD OS=Legionella pneumophila subsp. pneumophila (strain Philadelphia 1 / ATCC 33152 / DSM 7513) GN=bamD PE=3 SV=1 UPId=UP000000609 PPId=UP000000609	tr|Q5ZWA0|Q5ZWA0_LEGPH	-0.978506	-0.696993	-0.837749	0.0121352
rplU	50S ribosomal protein L21 OS=Legionella pneumophila subsp. pneumophila (strain Philadelphia 1 / ATCC 33152 / DSM 7513) GN=rplU PE=3 SV=1 UPId=UP000000609 PPId=UP000000609	sp|Q5ZS68|RL21_LEGPH	-0.994112	-0.682903	-0.838508	0.00740619
poxF	Phenol hydroxylase OS=Legionella pneumophila subsp. pneumophila (strain Philadelphia 1 / ATCC 33152 / DSM 7513) GN=poxF PE=4 SV=1 UPId=UP000000609 PPId=UP000000609	tr|Q5ZYA1|Q5ZYA1_LEGPH	-0.844281	-0.84457	-0.844426	0.0054039
rplR	50S ribosomal protein L18 OS=Legionella pneumophila subsp. pneumophila (strain Philadelphia 1 / ATCC 33152 / DSM 7513) GN=rplR PE=3 SV=2 UPId=UP000000609 PPId=UP000000609	sp|Q5ZYM7|RL18_LEGPH	-0.882282	-0.823216	-0.852749	0.00455094
nuoJ	NADH dehydrogenase I, J subunit OS=Legionella pneumophila subsp. pneumophila (strain Philadelphia 1 / ATCC 33152 / DSM 7513) GN=nuoJ PE=3 SV=1 UPId=UP000000609 PPId=UP000000609	tr|Q5ZRU7|Q5ZRU7_LEGPH	-0.942436	-0.771776	-0.857106	0.00500022
uvrA	UvrABC system protein A OS=Legionella pneumophila subsp. pneumophila (strain Philadelphia 1 / ATCC 33152 / DSM 7513) GN=uvrA PE=3 SV=1 UPId=UP000000609 PPId=UP000000609	tr|Q5ZYI8|Q5ZYI8_LEGPH	-1.09094	-0.631582	-0.861258	0.0177911
lpg1734	Anthranilate synthase (Glutamine amidotransferase) component I OS=Legionella pneumophila subsp. pneumophila (strain Philadelphia 1 / ATCC 33152 / DSM 7513) GN=lpg1734 PE=4 SV=1 UPId=UP000000609 PPId=UP000000609	tr|Q5ZUQ9|Q5ZUQ9_LEGPH	-0.612342	-1.12413	-0.868236	0.0127825
lpg2834	Transcription accessory protein OS=Legionella pneumophila subsp. pneumophila (strain Philadelphia 1 / ATCC 33152 / DSM 7513) GN=lpg2834 PE=4 SV=1 UPId=UP000000609 PPId=UP000000609	tr|Q5ZRP6|Q5ZRP6_LEGPH	-0.812206	-0.930058	-0.871132	0.00407196
argE	Acetylornithine deacetylase OS=Legionella pneumophila subsp. pneumophila (strain Philadelphia 1 / ATCC 33152 / DSM 7513) GN=argE PE=3 SV=1 UPId=UP000000609 PPId=UP000000609	tr|Q5ZWC1|Q5ZWC1_LEGPH	-1.01844	-0.72464	-0.87154	0.0179998
fabF1	3-oxoacyl-[acyl-carrier-protein] synthase 2 OS=Legionella pneumophila subsp. pneumophila (strain Philadelphia 1 / ATCC 33152 / DSM 7513) GN=fabF1 PE=3 SV=1 UPId=UP000000609 PPId=UP000000609	tr|Q5ZVP3|Q5ZVP3_LEGPH	-0.914778	-0.829007	-0.871893	0.00404497
pyrH	Uridylate kinase OS=Legionella pneumophila subsp. pneumophila (strain Philadelphia 1 / ATCC 33152 / DSM 7513) GN=pyrH PE=3 SV=1 UPId=UP000000609 PPId=UP000000609	sp|Q5ZUT0|PYRH_LEGPH	-1.0502	-0.702283	-0.87624	0.00724495
rpoC	DNA-directed RNA polymerase subunit beta' OS=Legionella pneumophila subsp. pneumophila (strain Philadelphia 1 / ATCC 33152 / DSM 7513) GN=rpoC PE=3 SV=2 UPId=UP000000609 PPId=UP000000609	sp|Q5ZYP9|RPOC_LEGPH	-0.894598	-0.85857	-0.876584	0.00629701
rplB	50S ribosomal protein L2 OS=Legionella pneumophila subsp. pneumophila (strain Philadelphia 1 / ATCC 33152 / DSM 7513) GN=rplB PE=3 SV=1 UPId=UP000000609 PPId=UP000000609	sp|Q5ZYP0|RL2_LEGPH	-0.899171	-0.865043	-0.882107	0.00515478
nusA	Transcription termination/antitermination protein NusA OS=Legionella pneumophila subsp. pneumophila (strain Philadelphia 1 / ATCC 33152 / DSM 7513) GN=nusA PE=3 SV=1 UPId=UP000000609 PPId=UP000000609	tr|Q5ZRV3|Q5ZRV3_LEGPH	-0.856902	-0.923253	-0.890077	0.00346667
pheT	Phenylalanine--tRNA ligase beta subunit OS=Legionella pneumophila subsp. pneumophila (strain Philadelphia 1 / ATCC 33152 / DSM 7513) GN=pheT PE=3 SV=1 UPId=UP000000609 PPId=UP000000609	sp|Q5ZS09|SYFB_LEGPH	-0.814293	-0.966655	-0.890474	0.00434434
rpmC	50S ribosomal protein L29 OS=Legionella pneumophila subsp. pneumophila (strain Philadelphia 1 / ATCC 33152 / DSM 7513) GN=rpmC PE=3 SV=1 UPId=UP000000609 PPId=UP000000609	sp|Q5ZYN5|RL29_LEGPH	-0.761272	-1.03061	-0.895942	0.00539556
rpsH	30S ribosomal protein S8 OS=Legionella pneumophila subsp. pneumophila (strain Philadelphia 1 / ATCC 33152 / DSM 7513) GN=rpsH PE=3 SV=2 UPId=UP000000609 PPId=UP000000609	sp|Q5ZYM9|RS8_LEGPH	-1.07302	-0.722032	-0.897528	0.00789616
ndk	Nucleoside diphosphate kinase OS=Legionella pneumophila subsp. pneumophila (strain Philadelphia 1 / ATCC 33152 / DSM 7513) GN=ndk PE=3 SV=2 UPId=UP000000609 PPId=UP000000609	sp|Q5ZV92|NDK_LEGPH	-1.12103	-0.675883	-0.898454	0.0138983
rpsM	30S ribosomal protein S13 OS=Legionella pneumophila subsp. pneumophila (strain Philadelphia 1 / ATCC 33152 / DSM 7513) GN=rpsM PE=3 SV=1 UPId=UP000000609 PPId=UP000000609	sp|Q5ZYM1|RS13_LEGPH	-1.05024	-0.753029	-0.901635	0.0200818
htrA	Protease DO OS=Legionella pneumophila subsp. pneumophila (strain Philadelphia 1 / ATCC 33152 / DSM 7513) GN=htrA PE=1 SV=1 UPId=UP000000609 PPId=UP000000609	tr|Q5ZVV9|Q5ZVV9_LEGPH	-1.14491	-0.658932	-0.901922	0.0105081
lpg1447	Pseudouridine synthase OS=Legionella pneumophila subsp. pneumophila (strain Philadelphia 1 / ATCC 33152 / DSM 7513) GN=lpg1447 PE=3 SV=1 UPId=UP000000609 PPId=UP000000609	tr|Q5ZVJ3|Q5ZVJ3_LEGPH	-0.867299	-0.952057	-0.909678	0.00352757
rpsC	30S ribosomal protein S3 OS=Legionella pneumophila subsp. pneumophila (strain Philadelphia 1 / ATCC 33152 / DSM 7513) GN=rpsC PE=3 SV=1 UPId=UP000000609 PPId=UP000000609	sp|Q5ZYN7|RS3_LEGPH	-0.93303	-0.894005	-0.913517	0.00386196
lpg2276	Glu/Leu/Phe/Val dehydrogenase OS=Legionella pneumophila subsp. pneumophila (strain Philadelphia 1 / ATCC 33152 / DSM 7513) GN=lpg2276 PE=3 SV=1 UPId=UP000000609 PPId=UP000000609	tr|Q5ZT86|Q5ZT86_LEGPH	-1.24631	-0.606711	-0.92651	0.0158085
guaB	Inosine-5'-monophosphate dehydrogenase OS=Legionella pneumophila subsp. pneumophila (strain Philadelphia 1 / ATCC 33152 / DSM 7513) GN=guaB PE=3 SV=1 UPId=UP000000609 PPId=UP000000609	tr|Q5ZUR9|Q5ZUR9_LEGPH	-0.847276	-1.01028	-0.928776	0.00357356
lpg2874	Uncharacterized protein OS=Legionella pneumophila subsp. pneumophila (strain Philadelphia 1 / ATCC 33152 / DSM 7513) GN=lpg2874 PE=4 SV=1 UPId=UP000000609 PPId=UP000000609	tr|Q5ZRK7|Q5ZRK7_LEGPH	-1.07135	-0.789225	-0.930286	0.0913686
bipA	Virulence regulator BipA OS=Legionella pneumophila subsp. pneumophila (strain Philadelphia 1 / ATCC 33152 / DSM 7513) GN=bipA PE=4 SV=1 UPId=UP000000609 PPId=UP000000609	tr|Q5ZRQ8|Q5ZRQ8_LEGPH	-0.879472	-0.9846	-0.932036	0.00334974
udk	Uridine kinase OS=Legionella pneumophila subsp. pneumophila (strain Philadelphia 1 / ATCC 33152 / DSM 7513) GN=udk PE=3 SV=1 UPId=UP000000609 PPId=UP000000609	tr|Q5ZUE5|Q5ZUE5_LEGPH	-0.753851	-1.11035	-0.932102	0.00619602
ubiE	Ubiquinone/menaquinone biosynthesis C-methyltransferase UbiE OS=Legionella pneumophila subsp. pneumophila (strain Philadelphia 1 / ATCC 33152 / DSM 7513) GN=ubiE PE=3 SV=1 UPId=UP000000609 PPId=UP000000609	sp|Q5ZRH9|UBIE_LEGPH	-0.765681	-1.09957	-0.932626	0.00577133
lpxD1	UDP-3-O-acylglucosamine N-acyltransferase 1 OS=Legionella pneumophila subsp. pneumophila (strain Philadelphia 1 / ATCC 33152 / DSM 7513) GN=lpxD1 PE=3 SV=2 UPId=UP000000609 PPId=UP000000609	sp|Q5ZZB1|LPXD1_LEGPH	-0.937437	-0.944069	-0.940753	0.00733725
pcm	Protein-L-isoaspartate-O-methyltransferase OS=Legionella pneumophila subsp. pneumophila (strain Philadelphia 1 / ATCC 33152 / DSM 7513) GN=pcm PE=4 SV=1 UPId=UP000000609 PPId=UP000000609	tr|Q5ZXN1|Q5ZXN1_LEGPH	-0.531584	-1.35263	-0.942106	0.03051
lpg0075	Cell division protein ZapA OS=Legionella pneumophila subsp. pneumophila (strain Philadelphia 1 / ATCC 33152 / DSM 7513) GN=lpg0075 PE=4 SV=1 UPId=UP000000609 PPId=UP000000609	tr|Q5ZZD6|Q5ZZD6_LEGPH	-0.424298	-1.465	-0.94465	0.0593029
rpsB	30S ribosomal protein S2 OS=Legionella pneumophila subsp. pneumophila (strain Philadelphia 1 / ATCC 33152 / DSM 7513) GN=rpsB PE=3 SV=2 UPId=UP000000609 PPId=UP000000609	sp|Q5ZUS8|RS2_LEGPH	-0.962424	-0.930901	-0.946663	0.00803632
rpoB	DNA-directed RNA polymerase subunit beta OS=Legionella pneumophila subsp. pneumophila (strain Philadelphia 1 / ATCC 33152 / DSM 7513) GN=rpoB PE=3 SV=1 UPId=UP000000609 PPId=UP000000609	sp|Q5ZYQ0|RPOB_LEGPH	-0.909655	-0.991364	-0.950509	0.00415342
fusA	Elongation factor G OS=Legionella pneumophila subsp. pneumophila (strain Philadelphia 1 / ATCC 33152 / DSM 7513) GN=fusA PE=1 SV=1 UPId=UP000000609 PPId=UP000000609	sp|Q5ZYP6|EFG_LEGPH	-0.98156	-0.925303	-0.953431	0.00387878
rplO	50S ribosomal protein L15 OS=Legionella pneumophila subsp. pneumophila (strain Philadelphia 1 / ATCC 33152 / DSM 7513) GN=rplO PE=3 SV=1 UPId=UP000000609 PPId=UP000000609	sp|Q5ZYM4|RL15_LEGPH	-0.79234	-1.12454	-0.958441	0.00716546
atpH	ATP synthase subunit delta OS=Legionella pneumophila subsp. pneumophila (strain Philadelphia 1 / ATCC 33152 / DSM 7513) GN=atpH PE=3 SV=2 UPId=UP000000609 PPId=UP000000609	sp|Q5ZR98|ATPD_LEGPH	-0.81276	-1.11022	-0.961488	0.00501763
lpg2656	Octaprenyl diphosphate synthase IspB OS=Legionella pneumophila subsp. pneumophila (strain Philadelphia 1 / ATCC 33152 / DSM 7513) GN=lpg2656 PE=3 SV=1 UPId=UP000000609 PPId=UP000000609	tr|Q5ZS63|Q5ZS63_LEGPH	-1.04232	-0.887333	-0.964825	0.0265149
lpg2840	Peroxiredoxin, AhpC/TSA family protein OS=Legionella pneumophila subsp. pneumophila (strain Philadelphia 1 / ATCC 33152 / DSM 7513) GN=lpg2840 PE=4 SV=1 UPId=UP000000609 PPId=UP000000609	tr|Q5ZRP0|Q5ZRP0_LEGPH	-1.2036	-0.737421	-0.970512	0.00850662
rplL	50S ribosomal protein L7/L12 OS=Legionella pneumophila subsp. pneumophila (strain Philadelphia 1 / ATCC 33152 / DSM 7513) GN=rplL PE=3 SV=1 UPId=UP000000609 PPId=UP000000609	sp|Q5ZYQ1|RL7_LEGPH	-1.01786	-0.928237	-0.973049	0.00296226
rplT	50S ribosomal protein L20 OS=Legionella pneumophila subsp. pneumophila (strain Philadelphia 1 / ATCC 33152 / DSM 7513) GN=rplT PE=3 SV=1 UPId=UP000000609 PPId=UP000000609	sp|Q5ZS07|RL20_LEGPH	-0.868885	-1.07754	-0.973214	0.0080368
lpg2951	Cystathionine beta synthase OS=Legionella pneumophila subsp. pneumophila (strain Philadelphia 1 / ATCC 33152 / DSM 7513) GN=lpg2951 PE=4 SV=1 UPId=UP000000609 PPId=UP000000609	tr|Q5ZRD1|Q5ZRD1_LEGPH	-1.05008	-0.913533	-0.981804	0.0159483
clpX	ATP-dependent Clp protease ATP-binding subunit ClpX OS=Legionella pneumophila subsp. pneumophila (strain Philadelphia 1 / ATCC 33152 / DSM 7513) GN=clpX PE=3 SV=2 UPId=UP000000609 PPId=UP000000609	sp|Q5ZUE0|CLPX_LEGPH	-0.865087	-1.09919	-0.982138	0.00372625
lpg0810	Uncharacterized protein OS=Legionella pneumophila subsp. pneumophila (strain Philadelphia 1 / ATCC 33152 / DSM 7513) GN=lpg0810 PE=4 SV=1 UPId=UP000000609 PPId=UP000000609	tr|Q5ZXC2|Q5ZXC2_LEGPH	0.0604681	-2.03036	-0.984946	0.255658
hisC2	Histidinol-phosphate aminotransferase 2 OS=Legionella pneumophila subsp. pneumophila (strain Philadelphia 1 / ATCC 33152 / DSM 7513) GN=hisC2 PE=3 SV=2 UPId=UP000000609 PPId=UP000000609	sp|Q5ZU10|HIS82_LEGPH	-1.07007	-0.905126	-0.987599	0.00318286
lpg2960	Major outer membrane protein OS=Legionella pneumophila subsp. pneumophila (strain Philadelphia 1 / ATCC 33152 / DSM 7513) GN=lpg2960 PE=4 SV=1 UPId=UP000000609 PPId=UP000000609	tr|Q5ZRC2|Q5ZRC2_LEGPH	-0.903625	-1.08871	-0.996169	0.0225524
aspS	Aspartate--tRNA(Asp/Asn) ligase OS=Legionella pneumophila subsp. pneumophila (strain Philadelphia 1 / ATCC 33152 / DSM 7513) GN=aspS PE=3 SV=1 UPId=UP000000609 PPId=UP000000609	sp|Q5ZVG2|SYDND_LEGPH	-1.03522	-0.961404	-0.998312	0.00267542
lpg0855	Signal peptide peptidase SppA (Protease IV) OS=Legionella pneumophila subsp. pneumophila (strain Philadelphia 1 / ATCC 33152 / DSM 7513) GN=lpg0855 PE=4 SV=1 UPId=UP000000609 PPId=UP000000609	tr|Q5ZX77|Q5ZX77_LEGPH	-1.00309	-0.995556	-0.999322	0.00324701
gmhA	Phosphoheptose isomerase OS=Legionella pneumophila subsp. pneumophila (strain Philadelphia 1 / ATCC 33152 / DSM 7513) GN=gmhA PE=4 SV=1 UPId=UP000000609 PPId=UP000000609	tr|Q5ZR90|Q5ZR90_LEGPH	-0.969348	-1.03894	-1.00415	0.00662895
wrbA	Trp repressor binding protein OS=Legionella pneumophila subsp. pneumophila (strain Philadelphia 1 / ATCC 33152 / DSM 7513) GN=wrbA PE=3 SV=1 UPId=UP000000609 PPId=UP000000609	tr|Q5ZXT5|Q5ZXT5_LEGPH	-0.761305	-1.24761	-1.00446	0.0152564
tldD	TldD protein OS=Legionella pneumophila subsp. pneumophila (strain Philadelphia 1 / ATCC 33152 / DSM 7513) GN=tldD PE=4 SV=1 UPId=UP000000609 PPId=UP000000609	tr|Q5ZWY3|Q5ZWY3_LEGPH	-1.09771	-0.911556	-1.00463	0.00321041
polI	DNA polymerase OS=Legionella pneumophila subsp. pneumophila (strain Philadelphia 1 / ATCC 33152 / DSM 7513) GN=polI PE=3 SV=1 UPId=UP000000609 PPId=UP000000609	tr|Q5ZZB2|Q5ZZB2_LEGPH	-0.657975	-1.35252	-1.00525	0.0148169
atpD	ATP synthase subunit beta OS=Legionella pneumophila subsp. pneumophila (strain Philadelphia 1 / ATCC 33152 / DSM 7513) GN=atpD PE=3 SV=1 UPId=UP000000609 PPId=UP000000609	sp|Q5ZRA1|ATPB_LEGPH	-0.857533	-1.16558	-1.01155	0.00532403
rpiA	Ribose-5-phosphate isomerase A OS=Legionella pneumophila subsp. pneumophila (strain Philadelphia 1 / ATCC 33152 / DSM 7513) GN=rpiA PE=3 SV=1 UPId=UP000000609 PPId=UP000000609	sp|Q5ZZB7|RPIA_LEGPH	-0.890269	-1.13323	-1.01175	0.00701989
guaA	GMP synthase [glutamine-hydrolyzing] OS=Legionella pneumophila subsp. pneumophila (strain Philadelphia 1 / ATCC 33152 / DSM 7513) GN=guaA PE=3 SV=1 UPId=UP000000609 PPId=UP000000609	sp|Q5ZUS0|GUAA_LEGPH	-1.01544	-1.02567	-1.02056	0.00693347
rpsR	30S ribosomal protein S18 OS=Legionella pneumophila subsp. pneumophila (strain Philadelphia 1 / ATCC 33152 / DSM 7513) GN=rpsR PE=3 SV=1 UPId=UP000000609 PPId=UP000000609	sp|Q5ZV49|RS18_LEGPH	-1.30137	-0.751161	-1.02627	0.00856127
fabA	3-hydroxymyristoyl/3-hydroxydecanoyl-(Acyl carrier protein) dehydratases OS=Legionella pneumophila subsp. pneumophila (strain Philadelphia 1 / ATCC 33152 / DSM 7513) GN=fabA PE=4 SV=1 UPId=UP000000609 PPId=UP000000609	tr|Q5ZYL2|Q5ZYL2_LEGPH	-1.03157	-1.02261	-1.02709	0.0021635
infB	Translation initiation factor IF-2 OS=Legionella pneumophila subsp. pneumophila (strain Philadelphia 1 / ATCC 33152 / DSM 7513) GN=infB PE=3 SV=1 UPId=UP000000609 PPId=UP000000609	sp|Q5ZRV4|IF2_LEGPH	-0.8154	-1.25237	-1.03389	0.00958647
glyS	Glycine--tRNA ligase beta subunit OS=Legionella pneumophila subsp. pneumophila (strain Philadelphia 1 / ATCC 33152 / DSM 7513) GN=glyS PE=3 SV=1 UPId=UP000000609 PPId=UP000000609	tr|Q5ZUF9|Q5ZUF9_LEGPH	-0.683518	-1.39074	-1.03713	0.0160421
rplD	50S ribosomal protein L4 OS=Legionella pneumophila subsp. pneumophila (strain Philadelphia 1 / ATCC 33152 / DSM 7513) GN=rplD PE=3 SV=1 UPId=UP000000609 PPId=UP000000609	sp|Q5ZYP2|RL4_LEGPH	-1.09008	-1.00571	-1.04789	0.00294407
icmF	IcmF OS=Legionella pneumophila subsp. pneumophila (strain Philadelphia 1 / ATCC 33152 / DSM 7513) GN=icmF PE=4 SV=1 UPId=UP000000609 PPId=UP000000609	tr|Q5ZYB4|Q5ZYB4_LEGPH	-1.13344	-0.96528	-1.04936	0.00270729
lpg1237	Type II restriction enzyme (Eco47II, Sau96I) OS=Legionella pneumophila subsp. pneumophila (strain Philadelphia 1 / ATCC 33152 / DSM 7513) GN=lpg1237 PE=4 SV=1 UPId=UP000000609 PPId=UP000000609	tr|Q5ZW50|Q5ZW50_LEGPH	-0.958955	-1.14881	-1.05388	0.00419213
hemB	Delta-aminolevulinic acid dehydratase OS=Legionella pneumophila subsp. pneumophila (strain Philadelphia 1 / ATCC 33152 / DSM 7513) GN=hemB PE=3 SV=1 UPId=UP000000609 PPId=UP000000609	tr|Q5ZUJ0|Q5ZUJ0_LEGPH	-1.18283	-0.952836	-1.06783	0.00492135
rpsG	30S ribosomal protein S7 OS=Legionella pneumophila subsp. pneumophila (strain Philadelphia 1 / ATCC 33152 / DSM 7513) GN=rpsG PE=3 SV=1 UPId=UP000000609 PPId=UP000000609	sp|Q5ZYP7|RS7_LEGPH	-1.09805	-1.05677	-1.07741	0.00206274
lpg2896	Cytochrome c oxidase subunit 1 OS=Legionella pneumophila subsp. pneumophila (strain Philadelphia 1 / ATCC 33152 / DSM 7513) GN=lpg2896 PE=3 SV=1 UPId=UP000000609 PPId=UP000000609	tr|Q5ZRI5|Q5ZRI5_LEGPH	-1.3428	-0.81444	-1.07862	0.0441861
rpsA	30S ribosomal protein S1 OS=Legionella pneumophila subsp. pneumophila (strain Philadelphia 1 / ATCC 33152 / DSM 7513) GN=rpsA PE=3 SV=1 UPId=UP000000609 PPId=UP000000609	tr|Q5ZVL9|Q5ZVL9_LEGPH	-1.03423	-1.12822	-1.08123	0.00186212
panB	3-methyl-2-oxobutanoate hydroxymethyltransferase OS=Legionella pneumophila subsp. pneumophila (strain Philadelphia 1 / ATCC 33152 / DSM 7513) GN=panB PE=3 SV=2 UPId=UP000000609 PPId=UP000000609	sp|Q5ZS58|PANB_LEGPH	-2.57542	0.401934	-1.08674	0.268329
trpA	Tryptophan synthase alpha chain OS=Legionella pneumophila subsp. pneumophila (strain Philadelphia 1 / ATCC 33152 / DSM 7513) GN=trpA PE=1 SV=1 UPId=UP000000609 PPId=UP000000609	sp|Q5ZVY3|TRPA_LEGPH	-1.07683	-1.11007	-1.09345	0.00208242
rplP	50S ribosomal protein L16 OS=Legionella pneumophila subsp. pneumophila (strain Philadelphia 1 / ATCC 33152 / DSM 7513) GN=rplP PE=3 SV=1 UPId=UP000000609 PPId=UP000000609	sp|Q5ZYN6|RL16_LEGPH	-1.11042	-1.07997	-1.0952	0.00322616
mnmE	tRNA modification GTPase MnmE OS=Legionella pneumophila subsp. pneumophila (strain Philadelphia 1 / ATCC 33152 / DSM 7513) GN=mnmE PE=3 SV=1 UPId=UP000000609 PPId=UP000000609	sp|Q5ZR82|MNME_LEGPH	-0.737597	-1.45326	-1.09543	0.0402906
rpsJ	30S ribosomal protein S10 OS=Legionella pneumophila subsp. pneumophila (strain Philadelphia 1 / ATCC 33152 / DSM 7513) GN=rpsJ PE=3 SV=1 UPId=UP000000609 PPId=UP000000609	sp|Q5ZYP4|RS10_LEGPH	-0.897919	-1.2937	-1.09581	0.00503228
atpA2	ATP synthase subunit alpha 2 OS=Legionella pneumophila subsp. pneumophila (strain Philadelphia 1 / ATCC 33152 / DSM 7513) GN=atpA2 PE=3 SV=1 UPId=UP000000609 PPId=UP000000609	sp|Q5ZR99|ATPA2_LEGPH	-1.08201	-1.12628	-1.10414	0.00192437
dotC	DotC OS=Legionella pneumophila subsp. pneumophila (strain Philadelphia 1 / ATCC 33152 / DSM 7513) GN=dotC PE=4 SV=1 UPId=UP000000609 PPId=UP000000609	tr|Q5ZS44|Q5ZS44_LEGPH	-1.75194	-0.47312	-1.11253	0.057015
hemE	Uroporphyrinogen decarboxylase OS=Legionella pneumophila subsp. pneumophila (strain Philadelphia 1 / ATCC 33152 / DSM 7513) GN=hemE PE=3 SV=2 UPId=UP000000609 PPId=UP000000609	sp|Q5ZTY0|DCUP_LEGPH	-0.787055	-1.46647	-1.12676	0.00970806
rplA	50S ribosomal protein L1 OS=Legionella pneumophila subsp. pneumophila (strain Philadelphia 1 / ATCC 33152 / DSM 7513) GN=rplA PE=3 SV=1 UPId=UP000000609 PPId=UP000000609	sp|Q5ZYQ3|RL1_LEGPH	-0.957239	-1.29679	-1.12701	0.00307693
lpg0358	Glucose-1-dehydrogenase OS=Legionella pneumophila subsp. pneumophila (strain Philadelphia 1 / ATCC 33152 / DSM 7513) GN=lpg0358 PE=4 SV=1 UPId=UP000000609 PPId=UP000000609	tr|Q5ZYL4|Q5ZYL4_LEGPH	-1.14637	-1.12371	-1.13504	0.00154563
lpg2959	UPF0422 protein lpg2959 OS=Legionella pneumophila subsp. pneumophila (strain Philadelphia 1 / ATCC 33152 / DSM 7513) GN=lpg2959 PE=3 SV=1 UPId=UP000000609 PPId=UP000000609	sp|Q5ZRC3|Y2959_LEGPH	-1.34012	-0.932322	-1.13622	0.00386146
murA	UDP-N-acetylglucosamine 1-carboxyvinyltransferase OS=Legionella pneumophila subsp. pneumophila (strain Philadelphia 1 / ATCC 33152 / DSM 7513) GN=murA PE=3 SV=1 UPId=UP000000609 PPId=UP000000609	sp|Q5ZX85|MURA_LEGPH	-1.02819	-1.29321	-1.1607	0.0102046
lpg2529	Uncharacterized protein OS=Legionella pneumophila subsp. pneumophila (strain Philadelphia 1 / ATCC 33152 / DSM 7513) GN=lpg2529 PE=4 SV=1 UPId=UP000000609 PPId=UP000000609	tr|Q5ZSI8|Q5ZSI8_LEGPH	-1.4276	-0.93968	-1.18364	0.0408871
fabH	3-oxoacyl-[acyl-carrier-protein] synthase 3 OS=Legionella pneumophila subsp. pneumophila (strain Philadelphia 1 / ATCC 33152 / DSM 7513) GN=fabH PE=3 SV=1 UPId=UP000000609 PPId=UP000000609	tr|Q5ZVP7|Q5ZVP7_LEGPH	-1.54264	-0.833038	-1.18784	0.011868
lpg2218	Choline monooxygenase OS=Legionella pneumophila subsp. pneumophila (strain Philadelphia 1 / ATCC 33152 / DSM 7513) GN=lpg2218 PE=4 SV=1 UPId=UP000000609 PPId=UP000000609	tr|Q5ZTE4|Q5ZTE4_LEGPH	-0.777644	-1.5983	-1.18797	0.0126006
bioD	ATP-dependent dethiobiotin synthetase BioD OS=Legionella pneumophila subsp. pneumophila (strain Philadelphia 1 / ATCC 33152 / DSM 7513) GN=bioD PE=3 SV=1 UPId=UP000000609 PPId=UP000000609	sp|Q5ZVG5|BIOD_LEGPH	-2.45278	0.0693666	-1.19171	0.202462
lpg0223	Transcriptional regulator, LysR family OS=Legionella pneumophila subsp. pneumophila (strain Philadelphia 1 / ATCC 33152 / DSM 7513) GN=lpg0223 PE=4 SV=1 UPId=UP000000609 PPId=UP000000609	tr|Q5ZYY8|Q5ZYY8_LEGPH	-1.62949	-0.760163	-1.19483	0.0316383
rplJ	50S ribosomal protein L10 OS=Legionella pneumophila subsp. pneumophila (strain Philadelphia 1 / ATCC 33152 / DSM 7513) GN=rplJ PE=3 SV=1 UPId=UP000000609 PPId=UP000000609	sp|Q5ZYQ2|RL10_LEGPH	-1.25369	-1.15073	-1.20221	0.00159354
atpG	ATP synthase gamma chain OS=Legionella pneumophila subsp. pneumophila (strain Philadelphia 1 / ATCC 33152 / DSM 7513) GN=atpG PE=3 SV=1 UPId=UP000000609 PPId=UP000000609	sp|Q5ZRA0|ATPG_LEGPH	-1.19156	-1.22576	-1.20866	0.00152366
nusG	Transcription termination/antitermination protein NusG OS=Legionella pneumophila subsp. pneumophila (strain Philadelphia 1 / ATCC 33152 / DSM 7513) GN=nusG PE=3 SV=1 UPId=UP000000609 PPId=UP000000609	tr|Q5ZYQ5|Q5ZYQ5_LEGPH	-1.32085	-1.10133	-1.21109	0.00194371
tig	Trigger factor OS=Legionella pneumophila subsp. pneumophila (strain Philadelphia 1 / ATCC 33152 / DSM 7513) GN=tig PE=3 SV=1 UPId=UP000000609 PPId=UP000000609	sp|Q5ZUD8|TIG_LEGPH	-1.37551	-1.04797	-1.21174	0.00258829
lpg1350	L-lysine dehydrogenase OS=Legionella pneumophila subsp. pneumophila (strain Philadelphia 1 / ATCC 33152 / DSM 7513) GN=lpg1350 PE=4 SV=1 UPId=UP000000609 PPId=UP000000609	tr|Q5ZVU0|Q5ZVU0_LEGPH	-1.28711	-1.13738	-1.21224	0.00334821
ssb	Single-stranded DNA-binding protein OS=Legionella pneumophila subsp. pneumophila (strain Philadelphia 1 / ATCC 33152 / DSM 7513) GN=ssb PE=3 SV=1 UPId=UP000000609 PPId=UP000000609	tr|Q5ZYL6|Q5ZYL6_LEGPH	-1.40396	-1.02983	-1.21689	0.00290924
rplC	50S ribosomal protein L3 OS=Legionella pneumophila subsp. pneumophila (strain Philadelphia 1 / ATCC 33152 / DSM 7513) GN=rplC PE=3 SV=1 UPId=UP000000609 PPId=UP000000609	sp|Q5ZYP3|RL3_LEGPH	-1.04249	-1.40074	-1.22161	0.00656856
minC	Probable septum site-determining protein MinC OS=Legionella pneumophila subsp. pneumophila (strain Philadelphia 1 / ATCC 33152 / DSM 7513) GN=minC PE=3 SV=1 UPId=UP000000609 PPId=UP000000609	tr|Q5ZV87|Q5ZV87_LEGPH	-1.42083	-1.02484	-1.22283	0.0176098
queC	7-cyano-7-deazaguanine synthase OS=Legionella pneumophila subsp. pneumophila (strain Philadelphia 1 / ATCC 33152 / DSM 7513) GN=queC PE=3 SV=2 UPId=UP000000609 PPId=UP000000609	sp|Q5ZRJ5|QUEC_LEGPH	-1.68178	-0.785442	-1.23361	0.0264728
tsf	Elongation factor Ts OS=Legionella pneumophila subsp. pneumophila (strain Philadelphia 1 / ATCC 33152 / DSM 7513) GN=tsf PE=3 SV=2 UPId=UP000000609 PPId=UP000000609	sp|Q5ZUS9|EFTS_LEGPH	-1.27782	-1.19833	-1.23807	0.00222249
aroA	3-phosphoshikimate 1-carboxyvinyltransferase OS=Legionella pneumophila subsp. pneumophila (strain Philadelphia 1 / ATCC 33152 / DSM 7513) GN=aroA PE=3 SV=1 UPId=UP000000609 PPId=UP000000609	sp|Q5ZVM1|AROA_LEGPH	-1.39116	-1.12301	-1.25709	0.0187569
tktA	Transketolase OS=Legionella pneumophila subsp. pneumophila (strain Philadelphia 1 / ATCC 33152 / DSM 7513) GN=tktA PE=3 SV=1 UPId=UP000000609 PPId=UP000000609	tr|Q5ZZ72|Q5ZZ72_LEGPH	-1.22805	-1.2926	-1.26033	0.00112976
suhB	Inositol-1-monophosphatase OS=Legionella pneumophila subsp. pneumophila (strain Philadelphia 1 / ATCC 33152 / DSM 7513) GN=suhB PE=4 SV=1 UPId=UP000000609 PPId=UP000000609	tr|Q5ZUP5|Q5ZUP5_LEGPH	-0.958563	-1.56214	-1.26035	0.0136647
lpg0087	Uncharacterized protein OS=Legionella pneumophila subsp. pneumophila (strain Philadelphia 1 / ATCC 33152 / DSM 7513) GN=lpg0087 PE=4 SV=1 UPId=UP000000609 PPId=UP000000609	tr|Q5ZZC4|Q5ZZC4_LEGPH	-1.42582	-1.11446	-1.27014	0.00318236
lpg2018	Uncharacterized protein OS=Legionella pneumophila subsp. pneumophila (strain Philadelphia 1 / ATCC 33152 / DSM 7513) GN=lpg2018 PE=4 SV=1 UPId=UP000000609 PPId=UP000000609	tr|Q5ZTZ0|Q5ZTZ0_LEGPH	0.14375	-2.6955	-1.27587	0.340133
mrp	Iron-sulfur cluster carrier protein OS=Legionella pneumophila subsp. pneumophila (strain Philadelphia 1 / ATCC 33152 / DSM 7513) GN=mrp PE=3 SV=1 UPId=UP000000609 PPId=UP000000609	tr|Q5ZUI5|Q5ZUI5_LEGPH	-0.927125	-1.64989	-1.28851	0.0169729
groL	60 kDa chaperonin OS=Legionella pneumophila subsp. pneumophila (strain Philadelphia 1 / ATCC 33152 / DSM 7513) GN=groL PE=3 SV=2 UPId=UP000000609 PPId=UP000000609	sp|Q5ZXP3|CH60_LEGPH	-1.26651	-1.31669	-1.2916	0.00215464
rplK	50S ribosomal protein L11 OS=Legionella pneumophila subsp. pneumophila (strain Philadelphia 1 / ATCC 33152 / DSM 7513) GN=rplK PE=3 SV=1 UPId=UP000000609 PPId=UP000000609	sp|Q5ZYQ4|RL11_LEGPH	-1.35722	-1.23947	-1.29834	0.00122541
rplS	50S ribosomal protein L19 OS=Legionella pneumophila subsp. pneumophila (strain Philadelphia 1 / ATCC 33152 / DSM 7513) GN=rplS PE=3 SV=1 UPId=UP000000609 PPId=UP000000609	sp|Q5ZYH7|RL19_LEGPH	-1.37793	-1.2443	-1.31111	0.00114652
fadD-1	Long chain fatty acid-CoA ligase OS=Legionella pneumophila subsp. pneumophila (strain Philadelphia 1 / ATCC 33152 / DSM 7513) GN=fadD-1 PE=4 SV=1 UPId=UP000000609 PPId=UP000000609	tr|Q5ZV86|Q5ZV86_LEGPH	-1.06296	-1.58105	-1.322	0.00336292
ppiD	Peptidylprolyl isomerase OS=Legionella pneumophila subsp. pneumophila (strain Philadelphia 1 / ATCC 33152 / DSM 7513) GN=ppiD PE=4 SV=1 UPId=UP000000609 PPId=UP000000609	tr|Q5ZUE3|Q5ZUE3_LEGPH	-1.4312	-1.22508	-1.32814	0.00125649
lpg2961	Major outer membrane protein OS=Legionella pneumophila subsp. pneumophila (strain Philadelphia 1 / ATCC 33152 / DSM 7513) GN=lpg2961 PE=4 SV=1 UPId=UP000000609 PPId=UP000000609	tr|Q5ZRC1|Q5ZRC1_LEGPH	-1.69953	-0.972282	-1.3359	0.0409018
lpg2462	Exported protein OS=Legionella pneumophila subsp. pneumophila (strain Philadelphia 1 / ATCC 33152 / DSM 7513) GN=lpg2462 PE=4 SV=1 UPId=UP000000609 PPId=UP000000609	tr|Q5ZSQ5|Q5ZSQ5_LEGPH	-0.832507	-1.84886	-1.34068	0.026534
lpg2927	Uncharacterized protein OS=Legionella pneumophila subsp. pneumophila (strain Philadelphia 1 / ATCC 33152 / DSM 7513) GN=lpg2927 PE=4 SV=1 UPId=UP000000609 PPId=UP000000609	tr|Q5ZRF5|Q5ZRF5_LEGPH	-3.4248	0.736096	-1.34435	0.350274
zwf	Glucose-6-phosphate 1-dehydrogenase OS=Legionella pneumophila subsp. pneumophila (strain Philadelphia 1 / ATCC 33152 / DSM 7513) GN=zwf PE=3 SV=1 UPId=UP000000609 PPId=UP000000609	tr|Q5ZYF6|Q5ZYF6_LEGPH	-1.82224	-0.866995	-1.34462	0.0134465
rne	Ribonuclease E OS=Legionella pneumophila subsp. pneumophila (strain Philadelphia 1 / ATCC 33152 / DSM 7513) GN=rne PE=4 SV=1 UPId=UP000000609 PPId=UP000000609	tr|Q5ZT68|Q5ZT68_LEGPH	-1.32603	-1.36324	-1.34464	0.00134032
rplE	50S ribosomal protein L5 OS=Legionella pneumophila subsp. pneumophila (strain Philadelphia 1 / ATCC 33152 / DSM 7513) GN=rplE PE=3 SV=1 UPId=UP000000609 PPId=UP000000609	sp|Q5ZYN1|RL5_LEGPH	-1.22205	-1.48105	-1.35155	0.00137921
gatB	Aspartyl/glutamyl-tRNA(Asn/Gln) amidotransferase subunit B OS=Legionella pneumophila subsp. pneumophila (strain Philadelphia 1 / ATCC 33152 / DSM 7513) GN=gatB PE=3 SV=1 UPId=UP000000609 PPId=UP000000609	sp|Q5ZUQ6|GATB_LEGPH	-1.67348	-1.04962	-1.36155	0.00451182
tolA	TolA colicin import membrane protein OS=Legionella pneumophila subsp. pneumophila (strain Philadelphia 1 / ATCC 33152 / DSM 7513) GN=tolA PE=4 SV=1 UPId=UP000000609 PPId=UP000000609	tr|Q5ZV68|Q5ZV68_LEGPH	-1.49053	-1.2327	-1.36162	0.00124056
lpg0497	Adenosine deaminase OS=Legionella pneumophila subsp. pneumophila (strain Philadelphia 1 / ATCC 33152 / DSM 7513) GN=lpg0497 PE=4 SV=1 UPId=UP000000609 PPId=UP000000609	tr|Q5ZY75|Q5ZY75_LEGPH	-1.38018	-1.38395	-1.38206	0.00136032
rplI	50S ribosomal protein L9 OS=Legionella pneumophila subsp. pneumophila (strain Philadelphia 1 / ATCC 33152 / DSM 7513) GN=rplI PE=3 SV=1 UPId=UP000000609 PPId=UP000000609	sp|Q5ZV51|RL9_LEGPH	-1.31774	-1.44769	-1.38272	0.00122686
lipA	Lipoyl synthase OS=Legionella pneumophila subsp. pneumophila (strain Philadelphia 1 / ATCC 33152 / DSM 7513) GN=lipA PE=3 SV=1 UPId=UP000000609 PPId=UP000000609	sp|Q5ZXI6|LIPA_LEGPH	-1.50571	-1.26854	-1.38712	0.00341003
rpmA	50S ribosomal protein L27 OS=Legionella pneumophila subsp. pneumophila (strain Philadelphia 1 / ATCC 33152 / DSM 7513) GN=rpmA PE=3 SV=1 UPId=UP000000609 PPId=UP000000609	sp|Q5ZS69|RL27_LEGPH	-1.14759	-1.63946	-1.39353	0.00467721
ppiB	Peptidyl-prolyl cis-trans isomerase OS=Legionella pneumophila subsp. pneumophila (strain Philadelphia 1 / ATCC 33152 / DSM 7513) GN=ppiB PE=3 SV=1 UPId=UP000000609 PPId=UP000000609	tr|Q5ZRZ4|Q5ZRZ4_LEGPH	-1.43935	-1.35772	-1.39854	0.00078623
ptsH	Sugar transport PTS system phosphocarrier HPr protein OS=Legionella pneumophila subsp. pneumophila (strain Philadelphia 1 / ATCC 33152 / DSM 7513) GN=ptsH PE=4 SV=1 UPId=UP000000609 PPId=UP000000609	tr|Q5ZY97|Q5ZY97_LEGPH	-2.37658	-0.429912	-1.40325	0.188311
pnp	Polyribonucleotide nucleotidyltransferase OS=Legionella pneumophila subsp. pneumophila (strain Philadelphia 1 / ATCC 33152 / DSM 7513) GN=pnp PE=3 SV=1 UPId=UP000000609 PPId=UP000000609	sp|Q5ZRV8|PNP_LEGPH	-1.39751	-1.42209	-1.4098	0.000912426
lpg1817	Uncharacterized protein OS=Legionella pneumophila subsp. pneumophila (strain Philadelphia 1 / ATCC 33152 / DSM 7513) GN=lpg1817 PE=4 SV=1 UPId=UP000000609 PPId=UP000000609	tr|Q5ZUI1|Q5ZUI1_LEGPH	-1.27682	-1.54418	-1.4105	0.0020014
gatA	Glutamyl-tRNA(Gln) amidotransferase subunit A OS=Legionella pneumophila subsp. pneumophila (strain Philadelphia 1 / ATCC 33152 / DSM 7513) GN=gatA PE=3 SV=1 UPId=UP000000609 PPId=UP000000609	sp|Q5ZUQ7|GATA_LEGPH	-1.14407	-1.7188	-1.43143	0.0136886
prfC	Peptide chain release factor 3 OS=Legionella pneumophila subsp. pneumophila (strain Philadelphia 1 / ATCC 33152 / DSM 7513) GN=prfC PE=3 SV=1 UPId=UP000000609 PPId=UP000000609	sp|Q5ZX60|RF3_LEGPH	-0.937398	-1.94494	-1.44117	0.0260787
rph	Ribonuclease PH OS=Legionella pneumophila subsp. pneumophila (strain Philadelphia 1 / ATCC 33152 / DSM 7513) GN=rph PE=3 SV=1 UPId=UP000000609 PPId=UP000000609	sp|Q5ZTZ6|RNPH_LEGPH	-1.37909	-1.53611	-1.4576	0.000834583
lpg1852	Alkaline phosphatase OS=Legionella pneumophila subsp. pneumophila (strain Philadelphia 1 / ATCC 33152 / DSM 7513) GN=lpg1852 PE=4 SV=1 UPId=UP000000609 PPId=UP000000609	tr|Q5ZUE6|Q5ZUE6_LEGPH	-1.40099	-1.52266	-1.46182	0.000719301
der	GTPase Der OS=Legionella pneumophila subsp. pneumophila (strain Philadelphia 1 / ATCC 33152 / DSM 7513) GN=der PE=3 SV=1 UPId=UP000000609 PPId=UP000000609	sp|Q5ZV99|DER_LEGPH	-1.4161	-1.51083	-1.46347	0.0148291
gpsA	Glycerol-3-phosphate dehydrogenase [NAD(P)+] OS=Legionella pneumophila subsp. pneumophila (strain Philadelphia 1 / ATCC 33152 / DSM 7513) GN=gpsA PE=3 SV=2 UPId=UP000000609 PPId=UP000000609	sp|Q5ZT56|GPDA_LEGPH	-0.221782	-2.70892	-1.46535	0.132986
metN	Methionine import ATP-binding protein MetN OS=Legionella pneumophila subsp. pneumophila (strain Philadelphia 1 / ATCC 33152 / DSM 7513) GN=metN PE=3 SV=2 UPId=UP000000609 PPId=UP000000609	sp|Q5ZUG5|METN_LEGPH	-1.70358	-1.22944	-1.46651	0.00205199
rpmF	50S ribosomal protein L32 OS=Legionella pneumophila subsp. pneumophila (strain Philadelphia 1 / ATCC 33152 / DSM 7513) GN=rpmF PE=3 SV=1 UPId=UP000000609 PPId=UP000000609	sp|Q5ZVP9|RL32_LEGPH	-1.4237	-1.51229	-1.468	0.00343495
fabG	3-oxoacyl-(Acyl carrier protein) reductase OS=Legionella pneumophila subsp. pneumophila (strain Philadelphia 1 / ATCC 33152 / DSM 7513) GN=fabG PE=4 SV=1 UPId=UP000000609 PPId=UP000000609	tr|Q5ZVP5|Q5ZVP5_LEGPH	-1.42146	-1.51575	-1.4686	0.000754398
dnaB	Replicative DNA helicase OS=Legionella pneumophila subsp. pneumophila (strain Philadelphia 1 / ATCC 33152 / DSM 7513) GN=dnaB PE=3 SV=1 UPId=UP000000609 PPId=UP000000609	tr|Q5ZXJ3|Q5ZXJ3_LEGPH	-1.57921	-1.37681	-1.47801	0.000862481
lpg1335	Major facilitator family transporter (Permease) OS=Legionella pneumophila subsp. pneumophila (strain Philadelphia 1 / ATCC 33152 / DSM 7513) GN=lpg1335 PE=4 SV=1 UPId=UP000000609 PPId=UP000000609	tr|Q5ZVV5|Q5ZVV5_LEGPH	-1.39348	-1.5672	-1.48034	0.0252048
lpg1321	Oxidoreductase OS=Legionella pneumophila subsp. pneumophila (strain Philadelphia 1 / ATCC 33152 / DSM 7513) GN=lpg1321 PE=4 SV=1 UPId=UP000000609 PPId=UP000000609	tr|Q5ZVW7|Q5ZVW7_LEGPH	-1.69188	-1.27767	-1.48477	0.00900085
lpg0095	Cytosolic IMP-GMP specific 5'-nucleotidase OS=Legionella pneumophila subsp. pneumophila (strain Philadelphia 1 / ATCC 33152 / DSM 7513) GN=lpg0095 PE=1 SV=1 UPId=UP000000609 PPId=UP000000609	tr|Q5ZZB6|Q5ZZB6_LEGPH	-1.55646	-1.41503	-1.48574	0.00149667
lpg2507	Uncharacterized protein OS=Legionella pneumophila subsp. pneumophila (strain Philadelphia 1 / ATCC 33152 / DSM 7513) GN=lpg2507 PE=4 SV=1 UPId=UP000000609 PPId=UP000000609	tr|Q5ZSL0|Q5ZSL0_LEGPH	-1.3473	-1.642	-1.49465	0.00152158
acpP	Acyl carrier protein OS=Legionella pneumophila subsp. pneumophila (strain Philadelphia 1 / ATCC 33152 / DSM 7513) GN=acpP PE=3 SV=1 UPId=UP000000609 PPId=UP000000609	tr|Q5ZYL3|Q5ZYL3_LEGPH	-1.47935	-1.51937	-1.49936	0.000576271
mnmA	tRNA-specific 2-thiouridylase MnmA OS=Legionella pneumophila subsp. pneumophila (strain Philadelphia 1 / ATCC 33152 / DSM 7513) GN=mnmA PE=3 SV=1 UPId=UP000000609 PPId=UP000000609	sp|Q5ZVQ1|MNMA_LEGPH	-1.23988	-1.78934	-1.51461	0.00494567
lpg0604	Cysteine desulfurase OS=Legionella pneumophila subsp. pneumophila (strain Philadelphia 1 / ATCC 33152 / DSM 7513) GN=lpg0604 PE=3 SV=1 UPId=UP000000609 PPId=UP000000609	tr|Q5ZXX6|Q5ZXX6_LEGPH	-1.37407	-1.65743	-1.51575	0.00273726
lpg2671	Zinc protease (Peptidase, M16 family) OS=Legionella pneumophila subsp. pneumophila (strain Philadelphia 1 / ATCC 33152 / DSM 7513) GN=lpg2671 PE=4 SV=1 UPId=UP000000609 PPId=UP000000609	tr|Q5ZS48|Q5ZS48_LEGPH	-1.56791	-1.48445	-1.52618	0.00182419
bamA	Outer membrane protein assembly factor BamA OS=Legionella pneumophila subsp. pneumophila (strain Philadelphia 1 / ATCC 33152 / DSM 7513) GN=bamA PE=3 SV=1 UPId=UP000000609 PPId=UP000000609	tr|Q5ZY66|Q5ZY66_LEGPH	-1.43252	-1.63442	-1.53347	0.000897743
rpsE	30S ribosomal protein S5 OS=Legionella pneumophila subsp. pneumophila (strain Philadelphia 1 / ATCC 33152 / DSM 7513) GN=rpsE PE=3 SV=1 UPId=UP000000609 PPId=UP000000609	sp|Q5ZYM6|RS5_LEGPH	-1.47236	-1.605	-1.53868	0.000778442
secY	Protein translocase subunit SecY OS=Legionella pneumophila subsp. pneumophila (strain Philadelphia 1 / ATCC 33152 / DSM 7513) GN=secY PE=3 SV=1 UPId=UP000000609 PPId=UP000000609	tr|Q5ZYM3|Q5ZYM3_LEGPH	-1.91792	-1.17809	-1.54801	0.00627086
lpg0903	DegP protease (Do-like, S2-serine-like) OS=Legionella pneumophila subsp. pneumophila (strain Philadelphia 1 / ATCC 33152 / DSM 7513) GN=lpg0903 PE=4 SV=1 UPId=UP000000609 PPId=UP000000609	tr|Q5ZX30|Q5ZX30_LEGPH	-1.83962	-1.27357	-1.55659	0.0024416
pcnB	Poly(A) polymerase I OS=Legionella pneumophila subsp. pneumophila (strain Philadelphia 1 / ATCC 33152 / DSM 7513) GN=pcnB PE=3 SV=1 UPId=UP000000609 PPId=UP000000609	tr|Q5ZVA2|Q5ZVA2_LEGPH	-1.8767	-1.25412	-1.56541	0.00520608
thyA	Thymidylate synthase OS=Legionella pneumophila subsp. pneumophila (strain Philadelphia 1 / ATCC 33152 / DSM 7513) GN=thyA PE=3 SV=1 UPId=UP000000609 PPId=UP000000609	sp|Q5ZRL3|TYSY_LEGPH	-1.46533	-1.66929	-1.56731	0.000658654
lpg1974	Major outer membrane protein OS=Legionella pneumophila subsp. pneumophila (strain Philadelphia 1 / ATCC 33152 / DSM 7513) GN=lpg1974 PE=4 SV=1 UPId=UP000000609 PPId=UP000000609	tr|Q5ZU34|Q5ZU34_LEGPH	-1.81438	-1.33704	-1.57571	0.0474819
recG	ATP-dependent DNA helicase OS=Legionella pneumophila subsp. pneumophila (strain Philadelphia 1 / ATCC 33152 / DSM 7513) GN=recG PE=4 SV=1 UPId=UP000000609 PPId=UP000000609	tr|Q5ZSF8|Q5ZSF8_LEGPH	-1.44339	-1.71104	-1.57722	0.00176411
lpg0837	Uncharacterized protein OS=Legionella pneumophila subsp. pneumophila (strain Philadelphia 1 / ATCC 33152 / DSM 7513) GN=lpg0837 PE=4 SV=1 UPId=UP000000609 PPId=UP000000609	tr|Q5ZX95|Q5ZX95_LEGPH	-1.46351	-1.76554	-1.61453	0.00489365
sclB	Tail fiber protein OS=Legionella pneumophila subsp. pneumophila (strain Philadelphia 1 / ATCC 33152 / DSM 7513) GN=sclB PE=4 SV=1 UPId=UP000000609 PPId=UP000000609	tr|Q5ZS75|Q5ZS75_LEGPH	-1.51632	-1.71554	-1.61593	0.000741267
yidC	Membrane protein insertase YidC OS=Legionella pneumophila subsp. pneumophila (strain Philadelphia 1 / ATCC 33152 / DSM 7513) GN=yidC PE=3 SV=1 UPId=UP000000609 PPId=UP000000609	sp|Q5ZR81|YIDC_LEGPH	-1.49074	-1.75573	-1.62323	0.000808925
secB	Protein-export protein SecB OS=Legionella pneumophila subsp. pneumophila (strain Philadelphia 1 / ATCC 33152 / DSM 7513) GN=secB PE=3 SV=1 UPId=UP000000609 PPId=UP000000609	sp|Q5ZT57|SECB_LEGPH	-1.44036	-1.80771	-1.62404	0.00117013
nadA	Quinolinate synthase OS=Legionella pneumophila subsp. pneumophila (strain Philadelphia 1 / ATCC 33152 / DSM 7513) GN=nadA PE=4 SV=1 UPId=UP000000609 PPId=UP000000609	tr|Q5ZXD3|Q5ZXD3_LEGPH	-1.68319	-1.60373	-1.64346	0.0026748
lpg0839	3-deoxy-D-manno-octulosonate 8-phosphate phosphatase KdsC OS=Legionella pneumophila subsp. pneumophila (strain Philadelphia 1 / ATCC 33152 / DSM 7513) GN=lpg0839 PE=1 SV=1 UPId=UP000000609 PPId=UP000000609	tr|Q5ZX93|Q5ZX93_LEGPH	-2.2579	-1.03205	-1.64498	0.0234306
rnt	Ribonuclease T OS=Legionella pneumophila subsp. pneumophila (strain Philadelphia 1 / ATCC 33152 / DSM 7513) GN=rnt PE=3 SV=1 UPId=UP000000609 PPId=UP000000609	tr|Q5ZRB8|Q5ZRB8_LEGPH	-1.74153	-1.55672	-1.64912	0.00366872
rplQ	50S ribosomal protein L17 OS=Legionella pneumophila subsp. pneumophila (strain Philadelphia 1 / ATCC 33152 / DSM 7513) GN=rplQ PE=3 SV=1 UPId=UP000000609 PPId=UP000000609	sp|Q5ZYL7|RL17_LEGPH	-1.42718	-1.8872	-1.65719	0.00150972
lpg2052	3-hydroxy-3-methylglutaryl coenzyme A reductase OS=Legionella pneumophila subsp. pneumophila (strain Philadelphia 1 / ATCC 33152 / DSM 7513) GN=lpg2052 PE=3 SV=1 UPId=UP000000609 PPId=UP000000609	tr|Q5ZTV6|Q5ZTV6_LEGPH	-1.69885	-1.66273	-1.68079	0.000523366
erpA	Iron-sulfur cluster insertion protein ErpA OS=Legionella pneumophila subsp. pneumophila (strain Philadelphia 1 / ATCC 33152 / DSM 7513) GN=erpA PE=3 SV=1 UPId=UP000000609 PPId=UP000000609	sp|Q5ZVQ2|ERPA_LEGPH	-1.97869	-1.39714	-1.68791	0.00185765
xapA	Purine nucleoside phosphorylase OS=Legionella pneumophila subsp. pneumophila (strain Philadelphia 1 / ATCC 33152 / DSM 7513) GN=xapA PE=3 SV=1 UPId=UP000000609 PPId=UP000000609	tr|Q5ZVK6|Q5ZVK6_LEGPH	-1.9618	-1.43447	-1.69814	0.00423123
lpg2463	Peptide aspartate b-dioxygenase OS=Legionella pneumophila subsp. pneumophila (strain Philadelphia 1 / ATCC 33152 / DSM 7513) GN=lpg2463 PE=4 SV=1 UPId=UP000000609 PPId=UP000000609	tr|Q5ZSQ4|Q5ZSQ4_LEGPH	-1.18282	-2.22453	-1.70367	0.0151321
hemL	Glutamate-1-semialdehyde 2,1-aminomutase OS=Legionella pneumophila subsp. pneumophila (strain Philadelphia 1 / ATCC 33152 / DSM 7513) GN=hemL PE=3 SV=2 UPId=UP000000609 PPId=UP000000609	sp|Q5ZVA6|GSA_LEGPH	-1.37467	-2.04617	-1.71042	0.0103719
lpg1519	Purine/pyrimidine phosphoribosyltransferase OS=Legionella pneumophila subsp. pneumophila (strain Philadelphia 1 / ATCC 33152 / DSM 7513) GN=lpg1519 PE=1 SV=1 UPId=UP000000609 PPId=UP000000609	tr|Q5ZVC1|Q5ZVC1_LEGPH	-1.75476	-1.66843	-1.71159	0.000394044
ald	Alanine dehydrogenase OS=Legionella pneumophila subsp. pneumophila (strain Philadelphia 1 / ATCC 33152 / DSM 7513) GN=ald PE=3 SV=1 UPId=UP000000609 PPId=UP000000609	tr|Q5ZX09|Q5ZX09_LEGPH	-1.86094	-1.61539	-1.73816	0.000762298
lpg2672	Zinc protease (Peptidase, M16 family) OS=Legionella pneumophila subsp. pneumophila (strain Philadelphia 1 / ATCC 33152 / DSM 7513) GN=lpg2672 PE=4 SV=1 UPId=UP000000609 PPId=UP000000609	tr|Q5ZS47|Q5ZS47_LEGPH	-1.80197	-1.69219	-1.74708	0.000391174
lpg1394	Malonyl CoA-acyl carrier protein transacylase OS=Legionella pneumophila subsp. pneumophila (strain Philadelphia 1 / ATCC 33152 / DSM 7513) GN=lpg1394 PE=3 SV=1 UPId=UP000000609 PPId=UP000000609	tr|Q5ZVP6|Q5ZVP6_LEGPH	-1.77438	-1.72278	-1.74858	0.000889908
lpg0634	Uncharacterized protein OS=Legionella pneumophila subsp. pneumophila (strain Philadelphia 1 / ATCC 33152 / DSM 7513) GN=lpg0634 PE=1 SV=1 UPId=UP000000609 PPId=UP000000609	tr|Q5ZXU7|Q5ZXU7_LEGPH	-1.95188	-1.55212	-1.752	0.00114741
lpg2825	Cold shock protein CspE OS=Legionella pneumophila subsp. pneumophila (strain Philadelphia 1 / ATCC 33152 / DSM 7513) GN=lpg2825 PE=4 SV=1 UPId=UP000000609 PPId=UP000000609	tr|Q5ZRQ5|Q5ZRQ5_LEGPH	-1.64353	-1.88761	-1.76557	0.000700833
yajC	Transmembrane protein YajC, preprotein translocase subunit OS=Legionella pneumophila subsp. pneumophila (strain Philadelphia 1 / ATCC 33152 / DSM 7513) GN=yajC PE=4 SV=1 UPId=UP000000609 PPId=UP000000609	tr|Q5ZU06|Q5ZU06_LEGPH	-1.92379	-1.62711	-1.77545	0.00155627
rfbA	Glucose-1-phosphate thymidylyltransferase OS=Legionella pneumophila subsp. pneumophila (strain Philadelphia 1 / ATCC 33152 / DSM 7513) GN=rfbA PE=3 SV=1 UPId=UP000000609 PPId=UP000000609	tr|Q5ZXH1|Q5ZXH1_LEGPH	-1.96879	-1.62115	-1.79497	0.00103737
lpg2135	Chemiosmotic efflux system protein B OS=Legionella pneumophila subsp. pneumophila (strain Philadelphia 1 / ATCC 33152 / DSM 7513) GN=lpg2135 PE=3 SV=1 UPId=UP000000609 PPId=UP000000609	tr|Q5ZTM6|Q5ZTM6_LEGPH	-2.23932	-1.4143	-1.82681	0.0477459
cpoB	Cell division coordinator CpoB OS=Legionella pneumophila subsp. pneumophila (strain Philadelphia 1 / ATCC 33152 / DSM 7513) GN=cpoB PE=3 SV=1 UPId=UP000000609 PPId=UP000000609	tr|Q5ZTW6|Q5ZTW6_LEGPH	-1.90963	-1.75716	-1.8334	0.000973352
fis	Fis transcriptional activator OS=Legionella pneumophila subsp. pneumophila (strain Philadelphia 1 / ATCC 33152 / DSM 7513) GN=fis PE=3 SV=1 UPId=UP000000609 PPId=UP000000609	tr|Q5ZUQ0|Q5ZUQ0_LEGPH	-1.97656	-1.74353	-1.86005	0.000513809
dut	Deoxyuridine 5'-triphosphate nucleotidohydrolase OS=Legionella pneumophila subsp. pneumophila (strain Philadelphia 1 / ATCC 33152 / DSM 7513) GN=dut PE=3 SV=2 UPId=UP000000609 PPId=UP000000609	sp|Q5ZSN0|DUT_LEGPH	-2.24531	-1.49877	-1.87204	0.00256444
dnaZX	DNA polymerase III subunits gamma and tau OS=Legionella pneumophila subsp. pneumophila (strain Philadelphia 1 / ATCC 33152 / DSM 7513) GN=dnaZX PE=4 SV=1 UPId=UP000000609 PPId=UP000000609	tr|Q5ZRX2|Q5ZRX2_LEGPH	-1.92824	-1.84309	-1.88566	0.000280349
mreB	Rod shape determining protein MreB OS=Legionella pneumophila subsp. pneumophila (strain Philadelphia 1 / ATCC 33152 / DSM 7513) GN=mreB PE=4 SV=1 UPId=UP000000609 PPId=UP000000609	tr|Q5ZXC1|Q5ZXC1_LEGPH	-1.81835	-1.96288	-1.89062	0.000424941
yrbA	Hypothetical BolA like protein OS=Legionella pneumophila subsp. pneumophila (strain Philadelphia 1 / ATCC 33152 / DSM 7513) GN=yrbA PE=3 SV=1 UPId=UP000000609 PPId=UP000000609	tr|Q5ZX86|Q5ZX86_LEGPH	-2.1468	-1.66044	-1.90362	0.00314218
xseB	Exodeoxyribonuclease 7 small subunit OS=Legionella pneumophila subsp. pneumophila (strain Philadelphia 1 / ATCC 33152 / DSM 7513) GN=xseB PE=3 SV=1 UPId=UP000000609 PPId=UP000000609	sp|Q5ZT36|EX7S_LEGPH	-1.76836	-2.09484	-1.9316	0.000530843
lpg2486	Phosphomannomutase OS=Legionella pneumophila subsp. pneumophila (strain Philadelphia 1 / ATCC 33152 / DSM 7513) GN=lpg2486 PE=3 SV=1 UPId=UP000000609 PPId=UP000000609	tr|Q5ZSN1|Q5ZSN1_LEGPH	-1.94846	-1.92259	-1.93552	0.00097834
sspB	Stringent starvation protein B OS=Legionella pneumophila subsp. pneumophila (strain Philadelphia 1 / ATCC 33152 / DSM 7513) GN=sspB PE=4 SV=1 UPId=UP000000609 PPId=UP000000609	tr|Q5ZS18|Q5ZS18_LEGPH	-1.04613	-2.89696	-1.97155	0.0383474
lpg1546	Fimbrial biogenesis and twitching motility protein PilF OS=Legionella pneumophila subsp. pneumophila (strain Philadelphia 1 / ATCC 33152 / DSM 7513) GN=lpg1546 PE=4 SV=1 UPId=UP000000609 PPId=UP000000609	tr|Q5ZV94|Q5ZV94_LEGPH	-1.70796	-2.24911	-1.97854	0.0068597
lpg2884	Uncharacterized protein OS=Legionella pneumophila subsp. pneumophila (strain Philadelphia 1 / ATCC 33152 / DSM 7513) GN=lpg2884 PE=4 SV=1 UPId=UP000000609 PPId=UP000000609	tr|Q5ZRJ7|Q5ZRJ7_LEGPH	-3.98901	0	-1.99451	0.539196
grlA	Probable monothiol glutaredoxin GrlA OS=Legionella pneumophila subsp. pneumophila (strain Philadelphia 1 / ATCC 33152 / DSM 7513) GN=grlA PE=3 SV=1 UPId=UP000000609 PPId=UP000000609	sp|Q48833|GLRXA_LEGPH	-1.68967	-2.3247	-2.00718	0.00243307
lpg2634	Leucine aminopeptidase OS=Legionella pneumophila subsp. pneumophila (strain Philadelphia 1 / ATCC 33152 / DSM 7513) GN=lpg2634 PE=3 SV=1 UPId=UP000000609 PPId=UP000000609	tr|Q5ZS85|Q5ZS85_LEGPH	-2.64166	-1.38058	-2.01112	0.0166304
dnaA	Chromosomal replication initiator protein DnaA OS=Legionella pneumophila subsp. pneumophila (strain Philadelphia 1 / ATCC 33152 / DSM 7513) GN=dnaA PE=3 SV=1 UPId=UP000000609 PPId=UP000000609	sp|Q5ZZK8|DNAA_LEGPH	-1.80132	-2.24232	-2.02182	0.00239982
tmk	Thymidylate kinase OS=Legionella pneumophila subsp. pneumophila (strain Philadelphia 1 / ATCC 33152 / DSM 7513) GN=tmk PE=3 SV=1 UPId=UP000000609 PPId=UP000000609	sp|Q5ZVP1|KTHY_LEGPH	-0.772202	-3.27289	-2.02255	0.09226
hepA	RNA polymerase-associated protein RapA OS=Legionella pneumophila subsp. pneumophila (strain Philadelphia 1 / ATCC 33152 / DSM 7513) GN=hepA PE=3 SV=1 UPId=UP000000609 PPId=UP000000609	tr|Q5ZT66|Q5ZT66_LEGPH	-2.04385	-2.00598	-2.02491	0.000514477
lpg0605	Nitrogen fixation protein (Fe-S cluster formation) NifU OS=Legionella pneumophila subsp. pneumophila (strain Philadelphia 1 / ATCC 33152 / DSM 7513) GN=lpg0605 PE=4 SV=1 UPId=UP000000609 PPId=UP000000609	tr|Q5ZXX5|Q5ZXX5_LEGPH	-1.99181	-2.08445	-2.03813	0.00114274
lpg1294	Membrane bound lytic murein transglycosylase D OS=Legionella pneumophila subsp. pneumophila (strain Philadelphia 1 / ATCC 33152 / DSM 7513) GN=lpg1294 PE=4 SV=1 UPId=UP000000609 PPId=UP000000609	tr|Q5ZVZ4|Q5ZVZ4_LEGPH	-2.19466	-1.89858	-2.04662	0.00306035
ychF	Ribosome-binding ATPase YchF OS=Legionella pneumophila subsp. pneumophila (strain Philadelphia 1 / ATCC 33152 / DSM 7513) GN=ychF PE=3 SV=1 UPId=UP000000609 PPId=UP000000609	tr|Q5ZS65|Q5ZS65_LEGPH	-1.74222	-2.36042	-2.05132	0.00160965
lpg2621	Acid phosphatase, class B OS=Legionella pneumophila subsp. pneumophila (strain Philadelphia 1 / ATCC 33152 / DSM 7513) GN=lpg2621 PE=4 SV=1 UPId=UP000000609 PPId=UP000000609	tr|Q5ZS98|Q5ZS98_LEGPH	-2.14225	-1.98664	-2.06445	0.0004389
obg	GTPase Obg OS=Legionella pneumophila subsp. pneumophila (strain Philadelphia 1 / ATCC 33152 / DSM 7513) GN=obg PE=3 SV=2 UPId=UP000000609 PPId=UP000000609	sp|Q5ZS70|OBG_LEGPH	-2.01076	-2.23655	-2.12366	0.000318115
rlmB	23S rRNA (guanosine-2'-O-)-methyltransferase RlmB OS=Legionella pneumophila subsp. pneumophila (strain Philadelphia 1 / ATCC 33152 / DSM 7513) GN=rlmB PE=3 SV=1 UPId=UP000000609 PPId=UP000000609	tr|Q5ZZB8|Q5ZZB8_LEGPH	-0.884195	-3.42023	-2.15221	0.0729349
lpg0768	Spore coat polysaccharide biosynthesis protein E (NeuB) OS=Legionella pneumophila subsp. pneumophila (strain Philadelphia 1 / ATCC 33152 / DSM 7513) GN=lpg0768 PE=4 SV=1 UPId=UP000000609 PPId=UP000000609	tr|Q5ZXG3|Q5ZXG3_LEGPH	-2.07005	-2.24364	-2.15684	0.000531388
hemF	Oxygen-dependent coproporphyrinogen-III oxidase OS=Legionella pneumophila subsp. pneumophila (strain Philadelphia 1 / ATCC 33152 / DSM 7513) GN=hemF PE=3 SV=2 UPId=UP000000609 PPId=UP000000609	sp|Q5ZW72|HEM6_LEGPH	-2.0863	-2.29425	-2.19028	0.000394645
gcvPA	Probable glycine dehydrogenase (decarboxylating) subunit 1 OS=Legionella pneumophila subsp. pneumophila (strain Philadelphia 1 / ATCC 33152 / DSM 7513) GN=gcvPA PE=3 SV=1 UPId=UP000000609 PPId=UP000000609	sp|Q5ZZ95|GCSPA_LEGPH	-2.0347	-2.38868	-2.21169	0.00208903
ftsA	Cell division protein FtsA OS=Legionella pneumophila subsp. pneumophila (strain Philadelphia 1 / ATCC 33152 / DSM 7513) GN=ftsA PE=3 SV=1 UPId=UP000000609 PPId=UP000000609	tr|Q5ZSA9|Q5ZSA9_LEGPH	-2.05994	-2.4282	-2.24407	0.000331522
lpg0769	Uncharacterized protein OS=Legionella pneumophila subsp. pneumophila (strain Philadelphia 1 / ATCC 33152 / DSM 7513) GN=lpg0769 PE=4 SV=1 UPId=UP000000609 PPId=UP000000609	tr|Q5ZXG2|Q5ZXG2_LEGPH	-2.25824	-2.23412	-2.24618	0.00017054
lpg0084	Uncharacterized protein OS=Legionella pneumophila subsp. pneumophila (strain Philadelphia 1 / ATCC 33152 / DSM 7513) GN=lpg0084 PE=4 SV=1 UPId=UP000000609 PPId=UP000000609	tr|Q5ZZC7|Q5ZZC7_LEGPH	-2.33626	-2.2337	-2.28498	0.000830262
lpg0771	Uncharacterized protein OS=Legionella pneumophila subsp. pneumophila (strain Philadelphia 1 / ATCC 33152 / DSM 7513) GN=lpg0771 PE=4 SV=1 UPId=UP000000609 PPId=UP000000609	tr|Q5ZXG0|Q5ZXG0_LEGPH	-2.45559	-2.18355	-2.31957	0.00343415
queE	7-carboxy-7-deazaguanine synthase OS=Legionella pneumophila subsp. pneumophila (strain Philadelphia 1 / ATCC 33152 / DSM 7513) GN=queE PE=3 SV=1 UPId=UP000000609 PPId=UP000000609	tr|Q5ZTW7|Q5ZTW7_LEGPH	-2.15175	-2.50045	-2.3261	0.000289403
lpg0083	Glutathione synthase/ribosomal protein S6 modification enzyme OS=Legionella pneumophila subsp. pneumophila (strain Philadelphia 1 / ATCC 33152 / DSM 7513) GN=lpg0083 PE=4 SV=1 UPId=UP000000609 PPId=UP000000609	tr|Q5ZZC8|Q5ZZC8_LEGPH	-1.93605	-2.75243	-2.34424	0.0021087
lpxA	Acyl-[acyl-carrier-protein]--UDP-N-acetylglucosamine O-acyltransferase OS=Legionella pneumophila subsp. pneumophila (strain Philadelphia 1 / ATCC 33152 / DSM 7513) GN=lpxA PE=3 SV=1 UPId=UP000000609 PPId=UP000000609	tr|Q5ZY61|Q5ZY61_LEGPH	-2.29745	-2.4164	-2.35693	0.000419951
lpg2600	Acyltransferase OS=Legionella pneumophila subsp. pneumophila (strain Philadelphia 1 / ATCC 33152 / DSM 7513) GN=lpg2600 PE=4 SV=1 UPId=UP000000609 PPId=UP000000609	tr|Q5ZSB9|Q5ZSB9_LEGPH	-2.40995	-2.33067	-2.37031	0.000283527
rfbB	dTDP-glucose 4,6-dehydratase OS=Legionella pneumophila subsp. pneumophila (strain Philadelphia 1 / ATCC 33152 / DSM 7513) GN=rfbB PE=3 SV=1 UPId=UP000000609 PPId=UP000000609	tr|Q5ZXH3|Q5ZXH3_LEGPH	-2.34341	-2.39954	-2.37147	0.000234117
lpg0651	Malate oxidoreductase OS=Legionella pneumophila subsp. pneumophila (strain Philadelphia 1 / ATCC 33152 / DSM 7513) GN=lpg0651 PE=4 SV=1 UPId=UP000000609 PPId=UP000000609	tr|Q5ZXT0|Q5ZXT0_LEGPH	-2.37862	-2.38764	-2.38313	0.000132563
parC	DNA topoisomerase 4 subunit A OS=Legionella pneumophila subsp. pneumophila (strain Philadelphia 1 / ATCC 33152 / DSM 7513) GN=parC PE=3 SV=1 UPId=UP000000609 PPId=UP000000609	tr|Q5ZRA3|Q5ZRA3_LEGPH	-2.18076	-2.60767	-2.39422	0.000654601
lpg0900	Uncharacterized protein OS=Legionella pneumophila subsp. pneumophila (strain Philadelphia 1 / ATCC 33152 / DSM 7513) GN=lpg0900 PE=4 SV=1 UPId=UP000000609 PPId=UP000000609	tr|Q5ZX33|Q5ZX33_LEGPH	-2.16227	-2.68022	-2.42125	0.00186673
aguA	Putative agmatine deiminase OS=Legionella pneumophila subsp. pneumophila (strain Philadelphia 1 / ATCC 33152 / DSM 7513) GN=aguA PE=3 SV=1 UPId=UP000000609 PPId=UP000000609	sp|Q5ZZK4|AGUA_LEGPH	-2.56555	-2.28802	-2.42679	0.00022882
lpg1657	NG,NG-dimethylarginine dimethylaminohydrolase OS=Legionella pneumophila subsp. pneumophila (strain Philadelphia 1 / ATCC 33152 / DSM 7513) GN=lpg1657 PE=4 SV=1 UPId=UP000000609 PPId=UP000000609	tr|Q5ZUY5|Q5ZUY5_LEGPH	-1.6925	-3.20414	-2.44832	0.0138886
lpg1343	Uncharacterized protein OS=Legionella pneumophila subsp. pneumophila (strain Philadelphia 1 / ATCC 33152 / DSM 7513) GN=lpg1343 PE=4 SV=1 UPId=UP000000609 PPId=UP000000609	tr|Q5ZVU7|Q5ZVU7_LEGPH	-2.48014	-2.49218	-2.48616	0.000294763
lpg1320	Type II protein secretion LspD OS=Legionella pneumophila subsp. pneumophila (strain Philadelphia 1 / ATCC 33152 / DSM 7513) GN=lpg1320 PE=3 SV=1 UPId=UP000000609 PPId=UP000000609	tr|Q5ZVW8|Q5ZVW8_LEGPH	2.14344	-7.1495	-2.50303	0.415422
lpg0567	Peptidase, M23/M37 family OS=Legionella pneumophila subsp. pneumophila (strain Philadelphia 1 / ATCC 33152 / DSM 7513) GN=lpg0567 PE=4 SV=1 UPId=UP000000609 PPId=UP000000609	tr|Q5ZY08|Q5ZY08_LEGPH	-1.59513	-3.42269	-2.50891	0.0114406
dcd	dCTP deaminase OS=Legionella pneumophila subsp. pneumophila (strain Philadelphia 1 / ATCC 33152 / DSM 7513) GN=dcd PE=3 SV=1 UPId=UP000000609 PPId=UP000000609	sp|Q5ZRC6|DCD_LEGPH	-2.68115	-2.35641	-2.51878	0.000235779
lpg2581	2-oxoisovalerate dehydrogenase, E1 component, alpha and beta fusion OS=Legionella pneumophila subsp. pneumophila (strain Philadelphia 1 / ATCC 33152 / DSM 7513) GN=lpg2581 PE=4 SV=1 UPId=UP000000609 PPId=UP000000609	tr|Q5ZSD8|Q5ZSD8_LEGPH	-1.97076	-3.06946	-2.52011	0.00246926
deaD	ATP-dependent RNA helicase DeaD OS=Legionella pneumophila subsp. pneumophila (strain Philadelphia 1 / ATCC 33152 / DSM 7513) GN=deaD PE=3 SV=1 UPId=UP000000609 PPId=UP000000609	tr|Q5ZT20|Q5ZT20_LEGPH	-2.44792	-2.60295	-2.52543	0.000123518
edd	6-phosphogluconate dehydratase OS=Legionella pneumophila subsp. pneumophila (strain Philadelphia 1 / ATCC 33152 / DSM 7513) GN=edd PE=3 SV=1 UPId=UP000000609 PPId=UP000000609	tr|Q5ZYF4|Q5ZYF4_LEGPH	-2.54719	-2.51971	-2.53345	0.000190847
lpg0753	UDP-N,N'-diacetylbacillosamine 2-epimerase (hydrolyzing) OS=Legionella pneumophila subsp. pneumophila (strain Philadelphia 1 / ATCC 33152 / DSM 7513) GN=lpg0753 PE=1 SV=1 UPId=UP000000609 PPId=UP000000609	sp|Q5ZXH8|NEUCH_LEGPH	-2.44816	-2.67922	-2.56369	0.000547008
eda	Multifunctional: 2-keto-3-deoxygluconate 6-phosphate aldolase/(4-hydroxy-2-oxoglutarate aldolase) OS=Legionella pneumophila subsp. pneumophila (strain Philadelphia 1 / ATCC 33152 / DSM 7513) GN=eda PE=4 SV=1 UPId=UP000000609 PPId=UP000000609	tr|Q5ZYF2|Q5ZYF2_LEGPH	-1.76074	-3.37218	-2.56646	0.0145343
uvrD	DNA helicase OS=Legionella pneumophila subsp. pneumophila (strain Philadelphia 1 / ATCC 33152 / DSM 7513) GN=uvrD PE=3 SV=1 UPId=UP000000609 PPId=UP000000609	tr|Q5ZUF6|Q5ZUF6_LEGPH	-2.50321	-2.77599	-2.6396	0.000682263
lpg0539	Uncharacterized protein OS=Legionella pneumophila subsp. pneumophila (strain Philadelphia 1 / ATCC 33152 / DSM 7513) GN=lpg0539 PE=4 SV=1 UPId=UP000000609 PPId=UP000000609	tr|Q5ZY34|Q5ZY34_LEGPH	-2.236	-3.12775	-2.68188	0.00535704
dnaQ	DNA polymerase III, epsilon subunit OS=Legionella pneumophila subsp. pneumophila (strain Philadelphia 1 / ATCC 33152 / DSM 7513) GN=dnaQ PE=4 SV=1 UPId=UP000000609 PPId=UP000000609	tr|Q5ZVQ6|Q5ZVQ6_LEGPH	-1.91998	-3.5355	-2.72774	0.0169948
cycH	Cytochrome c type biogenesis protein CcmH OS=Legionella pneumophila subsp. pneumophila (strain Philadelphia 1 / ATCC 33152 / DSM 7513) GN=cycH PE=4 SV=1 UPId=UP000000609 PPId=UP000000609	tr|Q5ZX68|Q5ZX68_LEGPH	-2.78923	-2.71661	-2.75292	7.31322e-05
lpg0955	Transmembrane protein OS=Legionella pneumophila subsp. pneumophila (strain Philadelphia 1 / ATCC 33152 / DSM 7513) GN=lpg0955 PE=4 SV=1 UPId=UP000000609 PPId=UP000000609	tr|Q5ZWX9|Q5ZWX9_LEGPH	2.15153	-7.75338	-2.80092	0.468735
secG	Preprotein translocase, SecG subunit OS=Legionella pneumophila subsp. pneumophila (strain Philadelphia 1 / ATCC 33152 / DSM 7513) GN=secG PE=4 SV=1 UPId=UP000000609 PPId=UP000000609	tr|Q5ZRT7|Q5ZRT7_LEGPH	-2.46486	-3.19298	-2.82892	0.00052011
lpg2814	Aminopeptidase OS=Legionella pneumophila subsp. pneumophila (strain Philadelphia 1 / ATCC 33152 / DSM 7513) GN=lpg2814 PE=4 SV=1 UPId=UP000000609 PPId=UP000000609	tr|Q5ZRR6|Q5ZRR6_LEGPH	-1.42557	-4.25021	-2.83789	0.0262452
rlmD	23S rRNA (uracil(1939)-C(5))-methyltransferase RlmD OS=Legionella pneumophila subsp. pneumophila (strain Philadelphia 1 / ATCC 33152 / DSM 7513) GN=rlmD PE=3 SV=1 UPId=UP000000609 PPId=UP000000609	sp|Q5ZVI4|RLMD_LEGPH	-3.19604	-2.55692	-2.87648	0.000845935
nrdA	Ribonucleoside-diphosphate reductase OS=Legionella pneumophila subsp. pneumophila (strain Philadelphia 1 / ATCC 33152 / DSM 7513) GN=nrdA PE=3 SV=1 UPId=UP000000609 PPId=UP000000609	tr|Q5ZUL9|Q5ZUL9_LEGPH	-2.6883	-3.06897	-2.87863	0.000335903
lpg0296	Hypothetical phosphotransferase OS=Legionella pneumophila subsp. pneumophila (strain Philadelphia 1 / ATCC 33152 / DSM 7513) GN=lpg0296 PE=4 SV=1 UPId=UP000000609 PPId=UP000000609	tr|Q5ZYR5|Q5ZYR5_LEGPH	-1.32309	-4.5126	-2.91785	0.0518991
pykA	Pyruvate kinase OS=Legionella pneumophila subsp. pneumophila (strain Philadelphia 1 / ATCC 33152 / DSM 7513) GN=pykA PE=3 SV=1 UPId=UP000000609 PPId=UP000000609	tr|Q5ZZ75|Q5ZZ75_LEGPH	-2.56641	-3.27561	-2.92101	0.000832288
coxG	Cytochrome c oxidase, assembly transmembrane protein CoxG OS=Legionella pneumophila subsp. pneumophila (strain Philadelphia 1 / ATCC 33152 / DSM 7513) GN=coxG PE=4 SV=1 UPId=UP000000609 PPId=UP000000609	tr|Q5ZRI6|Q5ZRI6_LEGPH	-3.1566	-2.69351	-2.92506	0.0224814
lpg2623	Transmembrane protein OS=Legionella pneumophila subsp. pneumophila (strain Philadelphia 1 / ATCC 33152 / DSM 7513) GN=lpg2623 PE=4 SV=1 UPId=UP000000609 PPId=UP000000609	tr|Q5ZS96|Q5ZS96_LEGPH	-3.12011	-2.75101	-2.93556	0.000126892
lpg0110	Uncharacterized protein OS=Legionella pneumophila subsp. pneumophila (strain Philadelphia 1 / ATCC 33152 / DSM 7513) GN=lpg0110 PE=4 SV=1 UPId=UP000000609 PPId=UP000000609	tr|Q5ZZA1|Q5ZZA1_LEGPH	-3.04918	-2.82642	-2.9378	8.15314e-05
dnaG	DNA primase OS=Legionella pneumophila subsp. pneumophila (strain Philadelphia 1 / ATCC 33152 / DSM 7513) GN=dnaG PE=3 SV=1 UPId=UP000000609 PPId=UP000000609	tr|Q5ZT05|Q5ZT05_LEGPH	-3.2192	-2.70466	-2.96193	0.00960126
lpg0885	Glycosyl hydrolase OS=Legionella pneumophila subsp. pneumophila (strain Philadelphia 1 / ATCC 33152 / DSM 7513) GN=lpg0885 PE=4 SV=1 UPId=UP000000609 PPId=UP000000609	tr|Q5ZX48|Q5ZX48_LEGPH	-2.66968	-3.25608	-2.96288	0.00435272
sdaC	Serine transporter OS=Legionella pneumophila subsp. pneumophila (strain Philadelphia 1 / ATCC 33152 / DSM 7513) GN=sdaC PE=4 SV=1 UPId=UP000000609 PPId=UP000000609	tr|Q5ZT44|Q5ZT44_LEGPH	-2.71636	-3.23017	-2.97327	0.00108971
lpg1545	DNA-binding protein, putative OS=Legionella pneumophila subsp. pneumophila (strain Philadelphia 1 / ATCC 33152 / DSM 7513) GN=lpg1545 PE=4 SV=1 UPId=UP000000609 PPId=UP000000609	tr|Q5ZV95|Q5ZV95_LEGPH	-2.87443	-3.10322	-2.98882	0.000163717
kdsA	2-dehydro-3-deoxyphosphooctonate aldolase OS=Legionella pneumophila subsp. pneumophila (strain Philadelphia 1 / ATCC 33152 / DSM 7513) GN=kdsA PE=3 SV=1 UPId=UP000000609 PPId=UP000000609	sp|Q5ZWA3|KDSA_LEGPH	-3.11389	-2.91241	-3.01315	8.38878e-05
ribE	Riboflavin synthase, alpha subunit RibE OS=Legionella pneumophila subsp. pneumophila (strain Philadelphia 1 / ATCC 33152 / DSM 7513) GN=ribE PE=4 SV=1 UPId=UP000000609 PPId=UP000000609	tr|Q5ZWA7|Q5ZWA7_LEGPH	-2.46761	-3.66804	-3.06782	0.00226673
recR	Recombination protein RecR OS=Legionella pneumophila subsp. pneumophila (strain Philadelphia 1 / ATCC 33152 / DSM 7513) GN=recR PE=3 SV=1 UPId=UP000000609 PPId=UP000000609	sp|Q5ZRX0|RECR_LEGPH	-3.38775	-2.78025	-3.084	0.000348654
surE	5'-nucleotidase SurE OS=Legionella pneumophila subsp. pneumophila (strain Philadelphia 1 / ATCC 33152 / DSM 7513) GN=surE PE=3 SV=1 UPId=UP000000609 PPId=UP000000609	sp|Q9S4T3|SURE_LEGPH	-1.56928	-4.65129	-3.11028	0.0644091
thi3	Thiamine biosynthesis protein NMT-1 OS=Legionella pneumophila subsp. pneumophila (strain Philadelphia 1 / ATCC 33152 / DSM 7513) GN=thi3 PE=4 SV=1 UPId=UP000000609 PPId=UP000000609	tr|Q5ZV75|Q5ZV75_LEGPH	-2.63038	-3.6486	-3.13949	0.00440683
prmB	50S ribosomal protein L3 glutamine methyltransferase OS=Legionella pneumophila subsp. pneumophila (strain Philadelphia 1 / ATCC 33152 / DSM 7513) GN=prmB PE=3 SV=1 UPId=UP000000609 PPId=UP000000609	tr|Q5ZT61|Q5ZT61_LEGPH	-3.32837	-2.98227	-3.15532	9.87036e-05
lpg0602	ATP transporter, ABC binding component, ATP-binding protein OS=Legionella pneumophila subsp. pneumophila (strain Philadelphia 1 / ATCC 33152 / DSM 7513) GN=lpg0602 PE=4 SV=1 UPId=UP000000609 PPId=UP000000609	tr|Q5ZXX8|Q5ZXX8_LEGPH	-3.13771	-3.21126	-3.17448	0.000377964
lpg1651	IolC/IolB transferase kinase protein OS=Legionella pneumophila subsp. pneumophila (strain Philadelphia 1 / ATCC 33152 / DSM 7513) GN=lpg1651 PE=4 SV=1 UPId=UP000000609 PPId=UP000000609	tr|Q5ZUZ1|Q5ZUZ1_LEGPH	-2.56715	-3.81442	-3.19079	0.00540007
lpg0657	Outer membrane protein, OmpA family protein OS=Legionella pneumophila subsp. pneumophila (strain Philadelphia 1 / ATCC 33152 / DSM 7513) GN=lpg0657 PE=1 SV=1 UPId=UP000000609 PPId=UP000000609	tr|Q5ZXS4|Q5ZXS4_LEGPH	-1.57673	-4.89535	-3.23604	0.0698419
lpg0773	Polysaccharide ABC transporter, ATP binding protein OS=Legionella pneumophila subsp. pneumophila (strain Philadelphia 1 / ATCC 33152 / DSM 7513) GN=lpg0773 PE=4 SV=1 UPId=UP000000609 PPId=UP000000609	tr|Q5ZXF8|Q5ZXF8_LEGPH	-2.16922	-4.311	-3.24011	0.0214431
ycf24	ABC transporter, permease OS=Legionella pneumophila subsp. pneumophila (strain Philadelphia 1 / ATCC 33152 / DSM 7513) GN=ycf24 PE=4 SV=1 UPId=UP000000609 PPId=UP000000609	tr|Q5ZXX9|Q5ZXX9_LEGPH	-3.28862	-3.226	-3.25731	0.000358728
mnmG	tRNA uridine 5-carboxymethylaminomethyl modification enzyme MnmG OS=Legionella pneumophila subsp. pneumophila (strain Philadelphia 1 / ATCC 33152 / DSM 7513) GN=mnmG PE=3 SV=1 UPId=UP000000609 PPId=UP000000609	sp|Q5ZRJ2|MNMG_LEGPH	-3.0323	-3.50604	-3.26917	0.000410188
secE	Protein translocase subunit SecE OS=Legionella pneumophila subsp. pneumophila (strain Philadelphia 1 / ATCC 33152 / DSM 7513) GN=secE PE=3 SV=1 UPId=UP000000609 PPId=UP000000609	tr|Q5ZYQ6|Q5ZYQ6_LEGPH	-1.09873	-5.44275	-3.27074	0.0697806
lpg1652	Myo-inositol-2-dehydrogenase OS=Legionella pneumophila subsp. pneumophila (strain Philadelphia 1 / ATCC 33152 / DSM 7513) GN=lpg1652 PE=4 SV=1 UPId=UP000000609 PPId=UP000000609	tr|Q5ZUZ0|Q5ZUZ0_LEGPH	-3.21979	-3.34424	-3.28202	8.09444e-05
lpg0742	Uncharacterized protein OS=Legionella pneumophila subsp. pneumophila (strain Philadelphia 1 / ATCC 33152 / DSM 7513) GN=lpg0742 PE=4 SV=1 UPId=UP000000609 PPId=UP000000609	tr|Q5ZXI9|Q5ZXI9_LEGPH	1.65893	-8.23507	-3.28807	0.444427
rimO	Ribosomal protein S12 methylthiotransferase RimO OS=Legionella pneumophila subsp. pneumophila (strain Philadelphia 1 / ATCC 33152 / DSM 7513) GN=rimO PE=3 SV=1 UPId=UP000000609 PPId=UP000000609	sp|Q5ZXP6|RIMO_LEGPH	-2.83452	-3.83396	-3.33424	0.00197182
lpg0404	Amino acid antiporter OS=Legionella pneumophila subsp. pneumophila (strain Philadelphia 1 / ATCC 33152 / DSM 7513) GN=lpg0404 PE=4 SV=1 UPId=UP000000609 PPId=UP000000609	tr|Q5ZYG8|Q5ZYG8_LEGPH	-2.78369	-3.90784	-3.34577	0.00127312
lpg0007	Probable hydrolase OS=Legionella pneumophila subsp. pneumophila (strain Philadelphia 1 / ATCC 33152 / DSM 7513) GN=lpg0007 PE=4 SV=1 UPId=UP000000609 PPId=UP000000609	tr|Q5ZZK3|Q5ZZK3_LEGPH	-3.35679	-3.39673	-3.37676	0.000137805
lpg2892	Chromosome partitioning protein ParB OS=Legionella pneumophila subsp. pneumophila (strain Philadelphia 1 / ATCC 33152 / DSM 7513) GN=lpg2892 PE=3 SV=1 UPId=UP000000609 PPId=UP000000609	tr|Q5ZRI9|Q5ZRI9_LEGPH	-2.93486	-3.95496	-3.44491	0.00275386
iolD	Myo-inositol catabolism protein IolD OS=Legionella pneumophila subsp. pneumophila (strain Philadelphia 1 / ATCC 33152 / DSM 7513) GN=iolD PE=3 SV=1 UPId=UP000000609 PPId=UP000000609	tr|Q5ZUZ2|Q5ZUZ2_LEGPH	-3.25106	-3.64212	-3.44659	9.13735e-05
sspA	Stringent starvation protein A OS=Legionella pneumophila subsp. pneumophila (strain Philadelphia 1 / ATCC 33152 / DSM 7513) GN=sspA PE=3 SV=1 UPId=UP000000609 PPId=UP000000609	tr|Q5ZS17|Q5ZS17_LEGPH	-3.31326	-3.67822	-3.49574	9.20758e-05
lpg1205	Cold shock domain family protein CspA OS=Legionella pneumophila subsp. pneumophila (strain Philadelphia 1 / ATCC 33152 / DSM 7513) GN=lpg1205 PE=4 SV=1 UPId=UP000000609 PPId=UP000000609	tr|Q5ZW82|Q5ZW82_LEGPH	-3.49522	-3.50701	-3.50111	0.00160459
miaB	tRNA-2-methylthio-N(6)-dimethylallyladenosine synthase OS=Legionella pneumophila subsp. pneumophila (strain Philadelphia 1 / ATCC 33152 / DSM 7513) GN=miaB PE=3 SV=1 UPId=UP000000609 PPId=UP000000609	sp|Q5ZVV6|MIAB_LEGPH	-3.31348	-3.73265	-3.52306	0.000140979
fabF	3-oxoacyl-[acyl-carrier-protein] synthase 2 OS=Legionella pneumophila subsp. pneumophila (strain Philadelphia 1 / ATCC 33152 / DSM 7513) GN=fabF PE=3 SV=1 UPId=UP000000609 PPId=UP000000609	tr|Q5ZYL1|Q5ZYL1_LEGPH	-4.17381	-2.9236	-3.5487	0.00235262
lpg0765	Tetratricopeptide repeat domain 8 OS=Legionella pneumophila subsp. pneumophila (strain Philadelphia 1 / ATCC 33152 / DSM 7513) GN=lpg0765 PE=4 SV=1 UPId=UP000000609 PPId=UP000000609	tr|Q5ZXG6|Q5ZXG6_LEGPH	-3.67208	-3.48168	-3.57688	7.14567e-05
minD	Site-determining protein OS=Legionella pneumophila subsp. pneumophila (strain Philadelphia 1 / ATCC 33152 / DSM 7513) GN=minD PE=3 SV=1 UPId=UP000000609 PPId=UP000000609	tr|Q5ZUR8|Q5ZUR8_LEGPH	-3.63802	-3.69232	-3.66517	0.000105878
lpg0652	Major facilitator family transporter OS=Legionella pneumophila subsp. pneumophila (strain Philadelphia 1 / ATCC 33152 / DSM 7513) GN=lpg0652 PE=4 SV=1 UPId=UP000000609 PPId=UP000000609	tr|Q5ZXS9|Q5ZXS9_LEGPH	0.423232	-7.7835	-3.68014	0.329311
lpg0124	Cytochrome c4 OS=Legionella pneumophila subsp. pneumophila (strain Philadelphia 1 / ATCC 33152 / DSM 7513) GN=lpg0124 PE=4 SV=1 UPId=UP000000609 PPId=UP000000609	tr|Q5ZZ87|Q5ZZ87_LEGPH	-7.41464	0	-3.70732	0.264416
dbpA	ATP dependent RNA helicase DbpA OS=Legionella pneumophila subsp. pneumophila (strain Philadelphia 1 / ATCC 33152 / DSM 7513) GN=dbpA PE=3 SV=1 UPId=UP000000609 PPId=UP000000609	tr|Q5ZTN9|Q5ZTN9_LEGPH	-3.35638	-4.10785	-3.73212	0.024481
hisH1	Imidazole glycerol phosphate synthase subunit HisH 1 OS=Legionella pneumophila subsp. pneumophila (strain Philadelphia 1 / ATCC 33152 / DSM 7513) GN=hisH1 PE=3 SV=1 UPId=UP000000609 PPId=UP000000609	sp|Q5ZXI1|HIS51_LEGPH	-3.70275	-3.77029	-3.73652	2.43697e-05
nrdB	Ribonucleoside-diphosphate reductase subunit beta OS=Legionella pneumophila subsp. pneumophila (strain Philadelphia 1 / ATCC 33152 / DSM 7513) GN=nrdB PE=3 SV=1 UPId=UP000000609 PPId=UP000000609	tr|Q5ZUL8|Q5ZUL8_LEGPH	-3.72719	-3.85219	-3.78969	0.000812634
tolR	Biopolymer transport protein TolR OS=Legionella pneumophila subsp. pneumophila (strain Philadelphia 1 / ATCC 33152 / DSM 7513) GN=tolR PE=3 SV=1 UPId=UP000000609 PPId=UP000000609	tr|Q5ZV67|Q5ZV67_LEGPH	-6.92298	-0.727521	-3.82525	0.106111
lpg0467	Zinc metalloprotease OS=Legionella pneumophila subsp. pneumophila (strain Philadelphia 1 / ATCC 33152 / DSM 7513) GN=lpg0467 PE=4 SV=1 UPId=UP000000609 PPId=UP000000609	tr|Q5ZYA5|Q5ZYA5_LEGPH	-3.99661	-3.78838	-3.89249	0.00138497
lpg0600	Rrf2 family protein OS=Legionella pneumophila subsp. pneumophila (strain Philadelphia 1 / ATCC 33152 / DSM 7513) GN=lpg0600 PE=4 SV=1 UPId=UP000000609 PPId=UP000000609	tr|Q5ZXY0|Q5ZXY0_LEGPH	-4.53366	-3.28911	-3.91138	0.00113463
lpg0603	ABC transporter, permease component OS=Legionella pneumophila subsp. pneumophila (strain Philadelphia 1 / ATCC 33152 / DSM 7513) GN=lpg0603 PE=4 SV=1 UPId=UP000000609 PPId=UP000000609	tr|Q5ZXX7|Q5ZXX7_LEGPH	-3.59692	-4.35212	-3.97452	0.00030328
lpg2414	Uncharacterized protein OS=Legionella pneumophila subsp. pneumophila (strain Philadelphia 1 / ATCC 33152 / DSM 7513) GN=lpg2414 PE=4 SV=1 UPId=UP000000609 PPId=UP000000609	tr|Q5ZSV2|Q5ZSV2_LEGPH	-4.18363	-3.79953	-3.99158	0.000281287
lpg0498	Leucine-, isoleucine-, valine-, threonine-, and alanine-binding protein OS=Legionella pneumophila subsp. pneumophila (strain Philadelphia 1 / ATCC 33152 / DSM 7513) GN=lpg0498 PE=4 SV=1 UPId=UP000000609 PPId=UP000000609	tr|Q5ZY74|Q5ZY74_LEGPH	-3.84714	-4.26788	-4.05751	0.000116046
lpg0748	LPS biosynthesis protein, PseA-like OS=Legionella pneumophila subsp. pneumophila (strain Philadelphia 1 / ATCC 33152 / DSM 7513) GN=lpg0748 PE=4 SV=1 UPId=UP000000609 PPId=UP000000609	tr|Q5ZXI3|Q5ZXI3_LEGPH	-4.31743	-3.84915	-4.08329	7.50063e-05
hisF	Imidazole glycerol phosphate synthase, cyclase subunit HisF OS=Legionella pneumophila subsp. pneumophila (strain Philadelphia 1 / ATCC 33152 / DSM 7513) GN=hisF PE=3 SV=1 UPId=UP000000609 PPId=UP000000609	tr|Q5ZXI2|Q5ZXI2_LEGPH	-4.4488	-3.73499	-4.09189	0.000652883
speA	Arginine decarboxylase OS=Legionella pneumophila subsp. pneumophila (strain Philadelphia 1 / ATCC 33152 / DSM 7513) GN=speA PE=3 SV=1 UPId=UP000000609 PPId=UP000000609	tr|A0A572|A0A572_LEGPH	-4.70201	-3.58824	-4.14512	0.000444476
rdgC	Exonuclease involved in removal of stalled replication fork OS=Legionella pneumophila subsp. pneumophila (strain Philadelphia 1 / ATCC 33152 / DSM 7513) GN=rdgC PE=4 SV=1 UPId=UP000000609 PPId=UP000000609	tr|Q5ZW99|Q5ZW99_LEGPH	-4.38719	-3.92165	-4.15442	0.00017722
deoB	Phosphopentomutase OS=Legionella pneumophila subsp. pneumophila (strain Philadelphia 1 / ATCC 33152 / DSM 7513) GN=deoB PE=3 SV=1 UPId=UP000000609 PPId=UP000000609	sp|Q5ZXU2|DEOB_LEGPH	-1.95252	-6.43323	-4.19287	0.0752931
yvfE	Pyridoxal phosphate-dependent enzyme apparently involved in regulation of cell wall biosynthesis OS=Legionella pneumophila subsp. pneumophila (strain Philadelphia 1 / ATCC 33152 / DSM 7513) GN=yvfE PE=3 SV=1 UPId=UP000000609 PPId=UP000000609	tr|Q5ZXH6|Q5ZXH6_LEGPH	-3.91078	-4.48319	-4.19699	9.45411e-05
lpg2838	UPF0176 protein lpg2838 OS=Legionella pneumophila subsp. pneumophila (strain Philadelphia 1 / ATCC 33152 / DSM 7513) GN=lpg2838 PE=1 SV=1 UPId=UP000000609 PPId=UP000000609	sp|Q5ZRP2|Y2838_LEGPH	-4.69153	-3.75744	-4.22449	0.000681209
lpg0130	Uncharacterized protein OS=Legionella pneumophila subsp. pneumophila (strain Philadelphia 1 / ATCC 33152 / DSM 7513) GN=lpg0130 PE=4 SV=1 UPId=UP000000609 PPId=UP000000609	tr|Q5ZZ81|Q5ZZ81_LEGPH	-5.08909	-3.3694	-4.22925	0.00155857
clpS	ATP-dependent Clp protease adapter protein ClpS OS=Legionella pneumophila subsp. pneumophila (strain Philadelphia 1 / ATCC 33152 / DSM 7513) GN=clpS PE=3 SV=1 UPId=UP000000609 PPId=UP000000609	sp|Q5ZXB5|CLPS_LEGPH	-2.21989	-6.30959	-4.26474	0.0689813
rlmN	Dual-specificity RNA methyltransferase RlmN OS=Legionella pneumophila subsp. pneumophila (strain Philadelphia 1 / ATCC 33152 / DSM 7513) GN=rlmN PE=3 SV=2 UPId=UP000000609 PPId=UP000000609	sp|Q5ZV93|RLMN_LEGPH	-4.95361	-3.64338	-4.2985	0.000661017
surA	Chaperone SurA OS=Legionella pneumophila subsp. pneumophila (strain Philadelphia 1 / ATCC 33152 / DSM 7513) GN=surA PE=3 SV=2 UPId=UP000000609 PPId=UP000000609	sp|Q5ZYR3|SURA_LEGPH	-3.99181	-4.68058	-4.33619	0.0010054
lpg1424	Aminotransferase OS=Legionella pneumophila subsp. pneumophila (strain Philadelphia 1 / ATCC 33152 / DSM 7513) GN=lpg1424 PE=3 SV=1 UPId=UP000000609 PPId=UP000000609	tr|Q5ZVL6|Q5ZVL6_LEGPH	-4.09473	-4.61325	-4.35399	7.30543e-05
ftsK	Cell division protein FtsK OS=Legionella pneumophila subsp. pneumophila (strain Philadelphia 1 / ATCC 33152 / DSM 7513) GN=ftsK PE=3 SV=1 UPId=UP000000609 PPId=UP000000609	tr|Q5ZUM7|Q5ZUM7_LEGPH	-4.47868	-4.38872	-4.4337	1.58007e-05
parE	DNA topoisomerase 4 subunit B OS=Legionella pneumophila subsp. pneumophila (strain Philadelphia 1 / ATCC 33152 / DSM 7513) GN=parE PE=3 SV=1 UPId=UP000000609 PPId=UP000000609	tr|Q5ZXP0|Q5ZXP0_LEGPH	-5.18379	-3.7836	-4.4837	0.00185831
pyrF	Orotidine 5'-phosphate decarboxylase OS=Legionella pneumophila subsp. pneumophila (strain Philadelphia 1 / ATCC 33152 / DSM 7513) GN=pyrF PE=3 SV=1 UPId=UP000000609 PPId=UP000000609	sp|Q5ZVL5|PYRF_LEGPH	-0.536439	-8.58018	-4.55831	0.213723
queA	S-adenosylmethionine:tRNA ribosyltransferase-isomerase OS=Legionella pneumophila subsp. pneumophila (strain Philadelphia 1 / ATCC 33152 / DSM 7513) GN=queA PE=3 SV=2 UPId=UP000000609 PPId=UP000000609	sp|Q5ZU04|QUEA_LEGPH	-3.69588	-5.60426	-4.65007	0.00997412
lpg2030	Uncharacterized protein OS=Legionella pneumophila subsp. pneumophila (strain Philadelphia 1 / ATCC 33152 / DSM 7513) GN=lpg2030 PE=4 SV=1 UPId=UP000000609 PPId=UP000000609	tr|Q5ZTX8|Q5ZTX8_LEGPH	-6.06987	-3.34761	-4.70874	0.00471747
ttcA	tRNA 2-thiocytidine biosynthesis protein TtcA OS=Legionella pneumophila subsp. pneumophila (strain Philadelphia 1 / ATCC 33152 / DSM 7513) GN=ttcA PE=3 SV=1 UPId=UP000000609 PPId=UP000000609	sp|Q5ZXN3|TTCA_LEGPH	-4.60878	-4.89482	-4.7518	0.000178073
neuB	N,N'-diacetyllegionaminic acid synthase OS=Legionella pneumophila subsp. pneumophila (strain Philadelphia 1 / ATCC 33152 / DSM 7513) GN=neuB PE=1 SV=1 UPId=UP000000609 PPId=UP000000609	sp|Q5ZXH9|NEUBH_LEGPH	-4.89389	-4.67859	-4.78624	1.41181e-05
recA	Protein RecA OS=Legionella pneumophila subsp. pneumophila (strain Philadelphia 1 / ATCC 33152 / DSM 7513) GN=recA PE=3 SV=1 UPId=UP000000609 PPId=UP000000609	sp|Q5ZUJ7|RECA_LEGPH	-4.84473	-4.86697	-4.85585	9.82181e-06
lpg0906	Flagellar biosynthesis/type III secretory pathway chaperone OS=Legionella pneumophila subsp. pneumophila (strain Philadelphia 1 / ATCC 33152 / DSM 7513) GN=lpg0906 PE=4 SV=1 UPId=UP000000609 PPId=UP000000609	tr|Q5ZX27|Q5ZX27_LEGPH	-5.66373	-4.22967	-4.9467	0.000707599
queF	NADPH-dependent 7-cyano-7-deazaguanine reductase OS=Legionella pneumophila subsp. pneumophila (strain Philadelphia 1 / ATCC 33152 / DSM 7513) GN=queF PE=3 SV=1 UPId=UP000000609 PPId=UP000000609	tr|Q5ZXW5|Q5ZXW5_LEGPH	-9.90405	0	-4.95203	0.264241
kdsB	3-deoxy-manno-octulosonate cytidylyltransferase OS=Legionella pneumophila subsp. pneumophila (strain Philadelphia 1 / ATCC 33152 / DSM 7513) GN=kdsB PE=3 SV=1 UPId=UP000000609 PPId=UP000000609	sp|Q5ZU88|KDSB_LEGPH	-5.87967	-4.05374	-4.96671	0.00383114
bamB	Outer membrane protein assembly factor BamB OS=Legionella pneumophila subsp. pneumophila (strain Philadelphia 1 / ATCC 33152 / DSM 7513) GN=bamB PE=3 SV=1 UPId=UP000000609 PPId=UP000000609	tr|Q5ZV98|Q5ZV98_LEGPH	-5.17047	-4.85779	-5.01413	4.25852e-05
fabF	3-oxoacyl-(Acyl carrier protein) synthase II, N-terminal OS=Legionella pneumophila subsp. pneumophila (strain Philadelphia 1 / ATCC 33152 / DSM 7513) GN=fabF PE=3 SV=1 UPId=UP000000609 PPId=UP000000609	tr|Q5ZYL0|Q5ZYL0_LEGPH	-4.45803	-5.65751	-5.05777	0.000368854
lpg2740	Uncharacterized protein OS=Legionella pneumophila subsp. pneumophila (strain Philadelphia 1 / ATCC 33152 / DSM 7513) GN=lpg2740 PE=4 SV=1 UPId=UP000000609 PPId=UP000000609	tr|Q5ZRY1|Q5ZRY1_LEGPH	-3.06087	-7.10526	-5.08307	0.0575743
lpg1590	Membrane protein OS=Legionella pneumophila subsp. pneumophila (strain Philadelphia 1 / ATCC 33152 / DSM 7513) GN=lpg1590 PE=4 SV=1 UPId=UP000000609 PPId=UP000000609	tr|Q5ZV50|Q5ZV50_LEGPH	-6.67001	-3.50552	-5.08777	0.017297
lpg0934	DamX-related protein OS=Legionella pneumophila subsp. pneumophila (strain Philadelphia 1 / ATCC 33152 / DSM 7513) GN=lpg0934 PE=4 SV=1 UPId=UP000000609 PPId=UP000000609	tr|Q5ZWZ9|Q5ZWZ9_LEGPH	-5.18983	-5.08347	-5.13665	5.54723e-05
lpg2619	Cell division protein ZipA OS=Legionella pneumophila subsp. pneumophila (strain Philadelphia 1 / ATCC 33152 / DSM 7513) GN=lpg2619 PE=3 SV=1 UPId=UP000000609 PPId=UP000000609	tr|Q5ZSA0|Q5ZSA0_LEGPH	-6.0285	-4.30352	-5.16601	0.00113549
lpg1851	Uncharacterized protein OS=Legionella pneumophila subsp. pneumophila (strain Philadelphia 1 / ATCC 33152 / DSM 7513) GN=lpg1851 PE=1 SV=1 UPId=UP000000609 PPId=UP000000609	tr|Q5ZUE7|Q5ZUE7_LEGPH	-2.78509	-7.75891	-5.272	0.0637946
lpg1372	Oxidoreductase OS=Legionella pneumophila subsp. pneumophila (strain Philadelphia 1 / ATCC 33152 / DSM 7513) GN=lpg1372 PE=4 SV=1 UPId=UP000000609 PPId=UP000000609	tr|Q5ZVR8|Q5ZVR8_LEGPH	-5.77559	-4.88758	-5.33158	9.58323e-05
fis	DNA-binding protein Fis OS=Legionella pneumophila subsp. pneumophila (strain Philadelphia 1 / ATCC 33152 / DSM 7513) GN=fis PE=3 SV=1 UPId=UP000000609 PPId=UP000000609	tr|Q5ZY31|Q5ZY31_LEGPH	-5.20418	-5.53478	-5.36948	2.4072e-05
lpg0966	Nucleoside-diphosphate sugar epimerases OS=Legionella pneumophila subsp. pneumophila (strain Philadelphia 1 / ATCC 33152 / DSM 7513) GN=lpg0966 PE=4 SV=1 UPId=UP000000609 PPId=UP000000609	tr|Q5ZWW8|Q5ZWW8_LEGPH	-5.48472	-5.37795	-5.43134	7.25069e-06
proQm	Activator of ProP osmoprotectant transporter OS=Legionella pneumophila subsp. pneumophila (strain Philadelphia 1 / ATCC 33152 / DSM 7513) GN=proQm PE=4 SV=1 UPId=UP000000609 PPId=UP000000609	tr|Q5ZZ78|Q5ZZ78_LEGPH	-4.15845	-6.76222	-5.46034	0.00676724
bioB	Biotin synthase OS=Legionella pneumophila subsp. pneumophila (strain Philadelphia 1 / ATCC 33152 / DSM 7513) GN=bioB PE=3 SV=1 UPId=UP000000609 PPId=UP000000609	sp|Q5ZVG8|BIOB_LEGPH	-5.25647	-5.68671	-5.47159	0.000133929
lpg2121	Cold shock DNA binding domain protein OS=Legionella pneumophila subsp. pneumophila (strain Philadelphia 1 / ATCC 33152 / DSM 7513) GN=lpg2121 PE=4 SV=1 UPId=UP000000609 PPId=UP000000609	tr|Q5ZTP0|Q5ZTP0_LEGPH	-5.689	-5.45602	-5.57251	4.08601e-05
ftsZ	Cell division protein FtsZ OS=Legionella pneumophila subsp. pneumophila (strain Philadelphia 1 / ATCC 33152 / DSM 7513) GN=ftsZ PE=3 SV=1 UPId=UP000000609 PPId=UP000000609	tr|Q5ZSB0|Q5ZSB0_LEGPH	-5.37317	-5.8286	-5.60089	0.000100462
cspD	Cold shock protein CspD OS=Legionella pneumophila subsp. pneumophila (strain Philadelphia 1 / ATCC 33152 / DSM 7513) GN=cspD PE=4 SV=1 UPId=UP000000609 PPId=UP000000609	tr|Q5ZYE6|Q5ZYE6_LEGPH	-2.0504	-9.15152	-5.60096	0.0682168
mutS	DNA mismatch repair protein MutS OS=Legionella pneumophila subsp. pneumophila (strain Philadelphia 1 / ATCC 33152 / DSM 7513) GN=mutS PE=3 SV=2 UPId=UP000000609 PPId=UP000000609	sp|Q5ZUJ3|MUTS_LEGPH	-7.56165	-3.71237	-5.63701	0.014644
lpg2280	Glutathione S-transferase OS=Legionella pneumophila subsp. pneumophila (strain Philadelphia 1 / ATCC 33152 / DSM 7513) GN=lpg2280 PE=1 SV=1 UPId=UP000000609 PPId=UP000000609	tr|Q5ZT82|Q5ZT82_LEGPH	-5.70305	-6.02779	-5.86542	1.55452e-05
fis	Uncharacterized protein OS=Legionella pneumophila subsp. pneumophila (strain Philadelphia 1 / ATCC 33152 / DSM 7513) GN=fis PE=3 SV=1 UPId=UP000000609 PPId=UP000000609	tr|Q5ZVS0|Q5ZVS0_LEGPH	-6.30739	-5.48397	-5.89568	0.00174411
lpg0840	Arabinose 5-phosphate isomerase OS=Legionella pneumophila subsp. pneumophila (strain Philadelphia 1 / ATCC 33152 / DSM 7513) GN=lpg0840 PE=3 SV=1 UPId=UP000000609 PPId=UP000000609	tr|Q5ZX92|Q5ZX92_LEGPH	-4.17915	-7.7362	-5.95768	0.0158574
ribA	Riboflavin biosynthesis protein RibBA OS=Legionella pneumophila subsp. pneumophila (strain Philadelphia 1 / ATCC 33152 / DSM 7513) GN=ribA PE=3 SV=1 UPId=UP000000609 PPId=UP000000609	tr|Q5ZWA6|Q5ZWA6_LEGPH	-6.07439	-5.86424	-5.96931	1.73074e-05
lpg0371	UPF0125 protein lpg0371 OS=Legionella pneumophila subsp. pneumophila (strain Philadelphia 1 / ATCC 33152 / DSM 7513) GN=lpg0371 PE=3 SV=1 UPId=UP000000609 PPId=UP000000609	tr|Q5ZYK1|Q5ZYK1_LEGPH	-2.88446	-9.27702	-6.08074	0.03877
icmH	IcmH (DotU) OS=Legionella pneumophila subsp. pneumophila (strain Philadelphia 1 / ATCC 33152 / DSM 7513) GN=icmH PE=4 SV=1 UPId=UP000000609 PPId=UP000000609	tr|Q5ZYB3|Q5ZYB3_LEGPH	-3.90883	-8.37954	-6.14419	0.029573
lpg0594	Uncharacterized protein OS=Legionella pneumophila subsp. pneumophila (strain Philadelphia 1 / ATCC 33152 / DSM 7513) GN=lpg0594 PE=4 SV=1 UPId=UP000000609 PPId=UP000000609	tr|Q5ZXY6|Q5ZXY6_LEGPH	-5.25657	-7.41865	-6.33761	0.00648188
lpg1850	Rhodanese domain protein OS=Legionella pneumophila subsp. pneumophila (strain Philadelphia 1 / ATCC 33152 / DSM 7513) GN=lpg1850 PE=4 SV=1 UPId=UP000000609 PPId=UP000000609	tr|Q5ZUE8|Q5ZUE8_LEGPH	-7.0608	-5.62563	-6.34321	0.000258665
lpg2039	Putative mevalonate kinase OS=Legionella pneumophila subsp. pneumophila (strain Philadelphia 1 / ATCC 33152 / DSM 7513) GN=lpg2039 PE=4 SV=1 UPId=UP000000609 PPId=UP000000609	tr|Q5ZTW9|Q5ZTW9_LEGPH	-8.44174	-4.9912	-6.71647	0.00841113
lpg0877	Hypothetical transporter OS=Legionella pneumophila subsp. pneumophila (strain Philadelphia 1 / ATCC 33152 / DSM 7513) GN=lpg0877 PE=4 SV=1 UPId=UP000000609 PPId=UP000000609	tr|Q5ZX55|Q5ZX55_LEGPH	-5.36535	-8.53344	-6.94939	0.0124481
lpg0956	Uncharacterized protein OS=Legionella pneumophila subsp. pneumophila (strain Philadelphia 1 / ATCC 33152 / DSM 7513) GN=lpg0956 PE=1 SV=1 UPId=UP000000609 PPId=UP000000609	tr|Q5ZWX8|Q5ZWX8_LEGPH	-6.92811	-7.069	-6.99856	3.45589e-06
rlpA	Endolytic peptidoglycan transglycosylase RlpA OS=Legionella pneumophila subsp. pneumophila (strain Philadelphia 1 / ATCC 33152 / DSM 7513) GN=rlpA PE=3 SV=1 UPId=UP000000609 PPId=UP000000609	tr|Q5ZSG3|Q5ZSG3_LEGPH	-7.44227	-6.64272	-7.0425	7.22336e-05
lpg0407	Uncharacterized protein OS=Legionella pneumophila subsp. pneumophila (strain Philadelphia 1 / ATCC 33152 / DSM 7513) GN=lpg0407 PE=4 SV=1 UPId=UP000000609 PPId=UP000000609	tr|Q5ZYG5|Q5ZYG5_LEGPH	-8.23545	-6.30011	-7.26778	0.00103208
hemA	Glutamyl-tRNA reductase OS=Legionella pneumophila subsp. pneumophila (strain Philadelphia 1 / ATCC 33152 / DSM 7513) GN=hemA PE=3 SV=2 UPId=UP000000609 PPId=UP000000609	sp|Q5ZT30|HEM1_LEGPH	-6.34968	-8.67183	-7.51075	0.000639354
smc	Chromosome partition protein Smc OS=Legionella pneumophila subsp. pneumophila (strain Philadelphia 1 / ATCC 33152 / DSM 7513) GN=smc PE=3 SV=1 UPId=UP000000609 PPId=UP000000609	tr|Q5ZS99|Q5ZS99_LEGPH	-8.17913	-8.54296	-8.36105	4.49643e-06
