# Supplementary material for: Quorum sensing modulates the formation of virulent Legionella persisters within infected cells
Source: Nat Commun. 2019 Nov 18;10:5216. doi: 10.1038/s41467-019-13021-8 (PMC6861284; doi:10.1038/s41467-019-13021-8)
Supplement: Supplementary file 5 — Supplementary Data 2 [file 41467_2019_13021_MOESM5_ESM.xlsx]

## Sheet: Nicolas-Exp01-20171106-SQ_PROTE
geneName	proteinDescription	allAccessions	Log2(GF/GS) 1	Log2(GF/GS) 2	Log2(GF/GS) 3	Log2(GF/GS) 4	Log2(GF/GS) average	pValue
A1D14_11380	Uncharacterised protein OS=Legionella pneumophila GN=A1D14_11380 PE=4 SV=1 UPId=UP000074002 PPId=UP000000609	tr|A0A130U0U0|A0A130U0U0_LEGPN	-0.820808	-0.160452	10.2236	-0.505187	2.18429	0.340877
infB	Translation initiation factor IF-2 OS=Legionella pneumophila subsp. pneumophila (strain Philadelphia 1 / ATCC 33152 / DSM 7513) GN=infB PE=3 SV=1 UPId=UP000000609 PPId=UP000000609	sp|Q5ZRV4|IF2_LEGPH	1.28261	0.260566	7.5171	-1.1807	1.9699	0.225201
fabH	3-oxoacyl-[acyl-carrier-protein] synthase 3 OS=Legionella pneumophila subsp. pneumophila (strain Philadelphia 1 / ATCC 33152 / DSM 7513) GN=fabH PE=3 SV=1 UPId=UP000000609 PPId=UP000000609	tr|Q5ZVP7|Q5ZVP7_LEGPH	-0.20582	0.193736	7.39423	-1.28466	1.52437	0.357492
csrA_2	Carbon storage regulator homolog OS=Legionella pneumophila GN=csrA_2 PE=3 SV=1 UPId=UP000074002 PPId=UP000000609	tr|A0A130CXR2|A0A130CXR2_LEGPN	-0.19494	-0.62232	6.12794	-0.680397	1.15757	0.442852
rpmA	50S ribosomal protein L27 OS=Legionella pneumophila subsp. pneumophila (strain Philadelphia 1 / ATCC 33152 / DSM 7513) GN=rpmA PE=3 SV=1 UPId=UP000000609 PPId=UP000000609	sp|Q5ZS69|RL27_LEGPH	3.93413	0.417859	-0.186562	0.250088	1.10388	0.203915
lpg0843	Toluene tolerance protein Ttg2C OS=Legionella pneumophila subsp. pneumophila (strain Philadelphia 1 / ATCC 33152 / DSM 7513) GN=lpg0843 PE=4 SV=1 UPId=UP000000609 PPId=UP000000609	tr|Q5ZX89|Q5ZX89_LEGPH	-0.23804	-2.24571	3.06806	2.8041	0.847101	0.384389
lpg1509	D-alanyl-D-alanine carboxypeptidase OS=Legionella pneumophila subsp. pneumophila (strain Philadelphia 1 / ATCC 33152 / DSM 7513) GN=lpg1509 PE=3 SV=1 UPId=UP000000609 PPId=UP000000609	tr|Q5ZVD1|Q5ZVD1_LEGPH	1.855	0.42926	0.195327	0.431419	0.727752	0.158745
rplO	50S ribosomal protein L15 OS=Legionella pneumophila subsp. pneumophila (strain Philadelphia 1 / ATCC 33152 / DSM 7513) GN=rplO PE=3 SV=1 UPId=UP000000609 PPId=UP000000609	sp|Q5ZYM4|RL15_LEGPH	1.18038	0.340326	0.878222	0.108345	0.626818	0.0408784
hemL	Glutamate-1-semialdehyde 2,1-aminomutase OS=Legionella pneumophila subsp. pneumophila (strain Philadelphia 1 / ATCC 33152 / DSM 7513) GN=hemL PE=3 SV=2 UPId=UP000000609 PPId=UP000000609	sp|Q5ZVA6|GSA_LEGPH	-0.3978	-0.410895	3.69204	-0.445091	0.609564	0.5007
rpsT	30S ribosomal protein S20 OS=Legionella pneumophila subsp. pneumophila (strain Philadelphia 1 / ATCC 33152 / DSM 7513) GN=rpsT PE=3 SV=1 UPId=UP000000609 PPId=UP000000609	sp|Q5ZS83|RS20_LEGPH	-0.336658	1.07346	1.92215	-0.283367	0.593897	0.175257
lpg1585	Uncharacterized protein OS=Legionella pneumophila subsp. pneumophila (strain Philadelphia 1 / ATCC 33152 / DSM 7513) GN=lpg1585 PE=4 SV=1 UPId=UP000000609 PPId=UP000000609	tr|Q5ZV55|Q5ZV55_LEGPH	-0.802257	0.594432	2.2986	0.0250214	0.52895	0.424335
rpsN	30S ribosomal protein S14 OS=Legionella pneumophila subsp. pneumophila (strain Philadelphia 1 / ATCC 33152 / DSM 7513) GN=rpsN PE=3 SV=2 UPId=UP000000609 PPId=UP000000609	sp|Q5ZYN0|RS14_LEGPH	-0.0380249	0.717316	1.1125	0.200097	0.497973	0.165681
rplP	50S ribosomal protein L16 OS=Legionella pneumophila subsp. pneumophila (strain Philadelphia 1 / ATCC 33152 / DSM 7513) GN=rplP PE=3 SV=1 UPId=UP000000609 PPId=UP000000609	sp|Q5ZYN6|RL16_LEGPH	0.663569	-0.162692	0.886763	0.262484	0.412531	0.145947
nuoF	NADH dehydrogenase I, F subunit OS=Legionella pneumophila subsp. pneumophila (strain Philadelphia 1 / ATCC 33152 / DSM 7513) GN=nuoF PE=4 SV=1 UPId=UP000000609 PPId=UP000000609	tr|Q5ZRU3|Q5ZRU3_LEGPH	1.64452	-0.583557	0.480718	0.0496166	0.397823	0.327268
lpg2942	Uncharacterized protein OS=Legionella pneumophila subsp. pneumophila (strain Philadelphia 1 / ATCC 33152 / DSM 7513) GN=lpg2942 PE=4 SV=1 UPId=UP000000609 PPId=UP000000609	tr|Q5ZRE0|Q5ZRE0_LEGPH	-0.2449	1.51541	-0.704484	0.964208	0.382559	0.450114
dksA	RNA polymerase-binding transcription factor DksA OS=Legionella pneumophila (strain Lens) GN=dksA PE=3 SV=1 UPId=UP000002517 PPId=UP000000609	tr|Q5WUA9|Q5WUA9_LEGPL	-0.192613	0.621068	1.10692	-0.0648548	0.367629	0.24989
rplL	50S ribosomal protein L7/L12 OS=Legionella pneumophila subsp. pneumophila (strain Philadelphia 1 / ATCC 33152 / DSM 7513) GN=rplL PE=3 SV=1 UPId=UP000000609 PPId=UP000000609	sp|Q5ZYQ1|RL7_LEGPH	0.0563	0.786888	0.179658	0.438318	0.365291	0.111554
lpg1835	29 kDa immunogenic protein OS=Legionella pneumophila subsp. pneumophila (strain Philadelphia 1 / ATCC 33152 / DSM 7513) GN=lpg1835 PE=4 SV=1 UPId=UP000000609 PPId=UP000000609	tr|Q5ZUG3|Q5ZUG3_LEGPH	1.32924	-0.0179152	-0.0764211	0.104235	0.334784	0.428203
erpA	Iron-sulfur cluster insertion protein ErpA OS=Legionella pneumophila subsp. pneumophila (strain Philadelphia 1 / ATCC 33152 / DSM 7513) GN=erpA PE=3 SV=1 UPId=UP000000609 PPId=UP000000609	sp|Q5ZVQ2|ERPA_LEGPH	1.1937	0.0937069	0.134447	-0.107688	0.328543	0.363117
glmS	Glutamine--fructose-6-phosphate aminotransferase [isomerizing] OS=Legionella pneumophila subsp. pneumophila (strain Philadelphia 1 / ATCC 33152 / DSM 7513) GN=glmS PE=3 SV=3 UPId=UP000000609 PPId=UP000000609	sp|Q5ZRP4|GLMS_LEGPH	1.91975	-0.0805949	-0.10518	-0.478914	0.313766	0.477756
ppiB	Peptidyl-prolyl cis-trans isomerase OS=Legionella pneumophila subsp. pneumophila (strain Philadelphia 1 / ATCC 33152 / DSM 7513) GN=ppiB PE=3 SV=1 UPId=UP000000609 PPId=UP000000609	tr|Q5ZRZ4|Q5ZRZ4_LEGPH	1.22717	0.681013	-0.801904	0.135892	0.310544	0.46989
infC	Translation initiation factor IF-3 OS=Legionella pneumophila (strain Lens) GN=infC PE=3 SV=1 UPId=UP000002517 PPId=UP000000609	sp|Q5WT83|IF3_LEGPL	0.259884	0.440734	0.414068	0.103399	0.304521	0.231677
lpg1850	Rhodanese domain protein OS=Legionella pneumophila subsp. pneumophila (strain Philadelphia 1 / ATCC 33152 / DSM 7513) GN=lpg1850 PE=4 SV=1 UPId=UP000000609 PPId=UP000000609	tr|Q5ZUE8|Q5ZUE8_LEGPH	-0.0124758	0.480888	0.44395	0.305698	0.304515	0.316601
rplU	50S ribosomal protein L21 OS=Legionella pneumophila subsp. pneumophila (strain Philadelphia 1 / ATCC 33152 / DSM 7513) GN=rplU PE=3 SV=1 UPId=UP000000609 PPId=UP000000609	sp|Q5ZS68|RL21_LEGPH	0.277355	0.344763	0.131009	0.385781	0.284727	0.343214
gltA	Citrate synthase OS=Legionella pneumophila subsp. pneumophila (strain Philadelphia 1 / ATCC 33152 / DSM 7513) GN=gltA PE=3 SV=1 UPId=UP000000609 PPId=UP000000609	tr|Q5ZVM5|Q5ZVM5_LEGPH	0.495767	-0.261289	0.881897	0.0177093	0.283521	0.352472
eno	Enolase OS=Legionella pneumophila subsp. pneumophila (strain Philadelphia 1 / ATCC 33152 / DSM 7513) GN=eno PE=3 SV=1 UPId=UP000000609 PPId=UP000000609	sp|Q5ZTX1|ENO_LEGPH	0.176693	-0.341508	1.45007	-0.162	0.280814	0.506775
rplA	50S ribosomal protein L1 OS=Legionella pneumophila subsp. pneumophila (strain Philadelphia 1 / ATCC 33152 / DSM 7513) GN=rplA PE=3 SV=1 UPId=UP000000609 PPId=UP000000609	sp|Q5ZYQ3|RL1_LEGPH	0.25731	0.0369481	0.175659	0.543856	0.253443	0.232474
secA	Protein translocase subunit SecA OS=Legionella pneumophila subsp. pneumophila (strain Philadelphia 1 / ATCC 33152 / DSM 7513) GN=secA PE=3 SV=2 UPId=UP000000609 PPId=UP000000609	sp|Q5ZVH7|SECA_LEGPH	0.535138	0.491627	0.000537895	-0.0191345	0.252042	0.283467
dsbA	Thiol:disulfide interchange protein OS=Legionella pneumophila subsp. pneumophila (strain Philadelphia 1 / ATCC 33152 / DSM 7513) GN=dsbA PE=1 SV=1 UPId=UP000000609 PPId=UP000000609	tr|Q5ZZ88|Q5ZZ88_LEGPH	0.619098	0.584658	-0.396304	0.184344	0.247949	0.454406
rplJ	50S ribosomal protein L10 OS=Legionella pneumophila subsp. pneumophila (strain Philadelphia 1 / ATCC 33152 / DSM 7513) GN=rplJ PE=3 SV=1 UPId=UP000000609 PPId=UP000000609	sp|Q5ZYQ2|RL10_LEGPH	0.208848	0.409863	0.574843	-0.220676	0.24322	0.328516
icmG	IcmG (DotF) OS=Legionella pneumophila subsp. pneumophila (strain Philadelphia 1 / ATCC 33152 / DSM 7513) GN=icmG PE=4 SV=1 UPId=UP000000609 PPId=UP000000609	tr|Q5ZYC0|Q5ZYC0_LEGPH	0.885826	-0.0257164	0.395422	-0.316694	0.23471	0.515215
rplN	50S ribosomal protein L14 OS=Legionella pneumophila subsp. pneumophila (strain Philadelphia 1 / ATCC 33152 / DSM 7513) GN=rplN PE=3 SV=1 UPId=UP000000609 PPId=UP000000609	sp|Q5ZYN3|RL14_LEGPH	0.228229	0.614106	-0.345913	0.4267	0.23078	0.415243
sdhA	Succinate dehydrogenase flavoprotein subunit OS=Legionella pneumophila subsp. pneumophila (strain Philadelphia 1 / ATCC 33152 / DSM 7513) GN=sdhA PE=3 SV=1 UPId=UP000000609 PPId=UP000000609	tr|Q5ZY43|Q5ZY43_LEGPH	0.337563	0.240613	-0.447871	0.792734	0.23076	0.514011
rplS	50S ribosomal protein L19 OS=Legionella pneumophila subsp. pneumophila (strain Philadelphia 1 / ATCC 33152 / DSM 7513) GN=rplS PE=3 SV=1 UPId=UP000000609 PPId=UP000000609	sp|Q5ZYH7|RL19_LEGPH	0.373193	0.706225	-0.28043	0.00207391	0.200265	0.471679
ffh	Signal recognition particle protein OS=Legionella pneumophila subsp. pneumophila (strain Philadelphia 1 / ATCC 33152 / DSM 7513) GN=ffh PE=3 SV=1 UPId=UP000000609 PPId=UP000000609	tr|Q5ZYH2|Q5ZYH2_LEGPH	0.382459	0.767923	-0.444259	0.0921902	0.199578	0.548224
lpg0651	Malate oxidoreductase OS=Legionella pneumophila subsp. pneumophila (strain Philadelphia 1 / ATCC 33152 / DSM 7513) GN=lpg0651 PE=4 SV=1 UPId=UP000000609 PPId=UP000000609	tr|Q5ZXT0|Q5ZXT0_LEGPH	0.301228	0.543898	0.327143	-0.381872	0.197599	0.551559
pnp	Polyribonucleotide nucleotidyltransferase OS=Legionella pneumophila subsp. pneumophila (strain Philadelphia 1 / ATCC 33152 / DSM 7513) GN=pnp PE=3 SV=1 UPId=UP000000609 PPId=UP000000609	sp|Q5ZRV8|PNP_LEGPH	0.593621	0.328318	-0.356495	0.195042	0.190122	0.417198
rplR	50S ribosomal protein L18 OS=Legionella pneumophila subsp. pneumophila (strain Philadelphia 1 / ATCC 33152 / DSM 7513) GN=rplR PE=3 SV=2 UPId=UP000000609 PPId=UP000000609	sp|Q5ZYM7|RL18_LEGPH	0.261384	0.446382	-0.071114	0.123621	0.190068	0.516153
atpG	ATP synthase gamma chain OS=Legionella pneumophila subsp. pneumophila (strain Philadelphia 1 / ATCC 33152 / DSM 7513) GN=atpG PE=3 SV=1 UPId=UP000000609 PPId=UP000000609	sp|Q5ZRA0|ATPG_LEGPH	0.515712	-0.0706664	0.0363212	0.274616	0.188996	0.665056
rpoA	DNA-directed RNA polymerase subunit alpha OS=Legionella pneumophila subsp. pneumophila (strain Philadelphia 1 / ATCC 33152 / DSM 7513) GN=rpoA PE=3 SV=1 UPId=UP000000609 PPId=UP000000609	sp|Q5ZYL8|RPOA_LEGPH	0.438099	0.267656	-0.213967	0.253302	0.186272	0.429267
atpF	ATP synthase subunit b OS=Legionella pneumophila subsp. pneumophila (strain Philadelphia 1 / ATCC 33152 / DSM 7513) GN=atpF PE=3 SV=1 UPId=UP000000609 PPId=UP000000609	sp|Q5ZR97|ATPF_LEGPH	0.447517	0.0259192	0.0826449	0.183785	0.184966	0.410017
tktA	Transketolase OS=Legionella pneumophila subsp. pneumophila (strain Philadelphia 1 / ATCC 33152 / DSM 7513) GN=tktA PE=3 SV=1 UPId=UP000000609 PPId=UP000000609	tr|Q5ZZ72|Q5ZZ72_LEGPH	0.550114	-0.123002	-0.476445	0.780788	0.182864	0.594908
ftsH	ATP-dependent zinc metalloprotease FtsH OS=Legionella pneumophila subsp. pneumophila (strain Philadelphia 1 / ATCC 33152 / DSM 7513) GN=ftsH PE=3 SV=1 UPId=UP000000609 PPId=UP000000609	tr|Q5ZRT2|Q5ZRT2_LEGPH	-0.245639	-0.049148	0.887921	0.136151	0.182321	0.496167
lpg1543	Transmembrane protein OS=Legionella pneumophila subsp. pneumophila (strain Philadelphia 1 / ATCC 33152 / DSM 7513) GN=lpg1543 PE=4 SV=1 UPId=UP000000609 PPId=UP000000609	tr|Q5ZV97|Q5ZV97_LEGPH	0.181972	0.614051	-0.105256	0.00614121	0.174227	0.473819
rpsM	30S ribosomal protein S13 OS=Legionella pneumophila subsp. pneumophila (strain Philadelphia 1 / ATCC 33152 / DSM 7513) GN=rpsM PE=3 SV=1 UPId=UP000000609 PPId=UP000000609	sp|Q5ZYM1|RS13_LEGPH	0.31713	0.208018	0.0588083	0.100121	0.171019	0.521424
rplD	50S ribosomal protein L4 OS=Legionella pneumophila subsp. pneumophila (strain Philadelphia 1 / ATCC 33152 / DSM 7513) GN=rplD PE=3 SV=1 UPId=UP000000609 PPId=UP000000609	sp|Q5ZYP2|RL4_LEGPH	0.329565	0.230468	0.291075	-0.184822	0.166572	0.484839
rpsH	30S ribosomal protein S8 OS=Legionella pneumophila subsp. pneumophila (strain Philadelphia 1 / ATCC 33152 / DSM 7513) GN=rpsH PE=3 SV=2 UPId=UP000000609 PPId=UP000000609	sp|Q5ZYM9|RS8_LEGPH	1.04719	0.0194972	-0.305449	-0.107656	0.163396	0.662433
rplF	50S ribosomal protein L6 OS=Legionella pneumophila subsp. pneumophila (strain Philadelphia 1 / ATCC 33152 / DSM 7513) GN=rplF PE=3 SV=1 UPId=UP000000609 PPId=UP000000609	sp|Q5ZYM8|RL6_LEGPH	0.474742	0.372124	-0.0434755	-0.157426	0.161491	0.529066
lpg0765	Tetratricopeptide repeat domain 8 OS=Legionella pneumophila subsp. pneumophila (strain Philadelphia 1 / ATCC 33152 / DSM 7513) GN=lpg0765 PE=4 SV=1 UPId=UP000000609 PPId=UP000000609	tr|Q5ZXG6|Q5ZXG6_LEGPH	-0.346739	0.176976	0.848528	-0.0490584	0.157427	0.532757
atpH	ATP synthase subunit delta OS=Legionella pneumophila subsp. pneumophila (strain Philadelphia 1 / ATCC 33152 / DSM 7513) GN=atpH PE=3 SV=2 UPId=UP000000609 PPId=UP000000609	sp|Q5ZR98|ATPD_LEGPH	-0.235519	0.718033	-0.182617	0.323879	0.155944	0.622682
secD	Protein translocase subunit SecD OS=Legionella pneumophila subsp. pneumophila (strain Philadelphia 1 / ATCC 33152 / DSM 7513) GN=secD PE=3 SV=1 UPId=UP000000609 PPId=UP000000609	tr|Q5ZU07|Q5ZU07_LEGPH	-0.166035	0.343065	0.032731	0.408535	0.154574	0.518634
rpsP	30S ribosomal protein S16 OS=Legionella pneumophila subsp. pneumophila (strain Philadelphia 1 / ATCC 33152 / DSM 7513) GN=rpsP PE=3 SV=1 UPId=UP000000609 PPId=UP000000609	sp|Q5ZYH3|RS16_LEGPH	-0.119494	0.107886	0.746822	-0.139107	0.149027	0.528498
lpg0732	Uncharacterized protein OS=Legionella pneumophila subsp. pneumophila (strain Philadelphia 1 / ATCC 33152 / DSM 7513) GN=lpg0732 PE=4 SV=1 UPId=UP000000609 PPId=UP000000609	tr|Q5ZXJ9|Q5ZXJ9_LEGPH	-0.477812	0.227815	0.574973	0.249389	0.143591	0.542666
rpsR	30S ribosomal protein S18 OS=Legionella pneumophila subsp. pneumophila (strain Philadelphia 1 / ATCC 33152 / DSM 7513) GN=rpsR PE=3 SV=1 UPId=UP000000609 PPId=UP000000609	sp|Q5ZV49|RS18_LEGPH	-0.40407	0.0755983	0.58026	0.313431	0.141305	0.612787
rplE	50S ribosomal protein L5 OS=Legionella pneumophila subsp. pneumophila (strain Philadelphia 1 / ATCC 33152 / DSM 7513) GN=rplE PE=3 SV=1 UPId=UP000000609 PPId=UP000000609	sp|Q5ZYN1|RL5_LEGPH	0.569494	-0.0360158	-0.0523519	0.0711123	0.13806	0.573382
rpsG	30S ribosomal protein S7 OS=Legionella pneumophila subsp. pneumophila (strain Philadelphia 1 / ATCC 33152 / DSM 7513) GN=rpsG PE=3 SV=1 UPId=UP000000609 PPId=UP000000609	sp|Q5ZYP7|RS7_LEGPH	0.286777	0.165005	-0.0834792	0.182647	0.137737	0.561837
flhB	Flagellar biosynthetic protein FlhB OS=Legionella pneumophila subsp. pneumophila (strain Philadelphia 1 / ATCC 33152 / DSM 7513) GN=flhB PE=4 SV=1 UPId=UP000000609 PPId=UP000000609	tr|Q3V867|Q3V867_LEGPH	-2.08804	0.618222	2.12995	-0.115609	0.13613	0.879489
hflC	Protein HflC OS=Legionella pneumophila subsp. pneumophila (strain Philadelphia 1 / ATCC 33152 / DSM 7513) GN=hflC PE=3 SV=1 UPId=UP000000609 PPId=UP000000609	tr|Q5ZY87|Q5ZY87_LEGPH	0.130026	0.599513	-0.353675	0.156197	0.133015	0.588893
greA	Transcription elongation factor GreA OS=Legionella pneumophila subsp. pneumophila (strain Philadelphia 1 / ATCC 33152 / DSM 7513) GN=greA PE=3 SV=1 UPId=UP000000609 PPId=UP000000609	sp|Q5ZS95|GREA_LEGPH	-0.239272	-0.374227	1.99053	-0.857154	0.129968	0.81074
rpsA	30S ribosomal protein S1 OS=Legionella pneumophila subsp. pneumophila (strain Philadelphia 1 / ATCC 33152 / DSM 7513) GN=rpsA PE=3 SV=1 UPId=UP000000609 PPId=UP000000609	tr|Q5ZVL9|Q5ZVL9_LEGPH	0.192208	0.392113	-0.340818	0.275048	0.129638	0.627378
rpsI	30S ribosomal protein S9 OS=Legionella pneumophila subsp. pneumophila (strain Philadelphia 1 / ATCC 33152 / DSM 7513) GN=rpsI PE=3 SV=1 UPId=UP000000609 PPId=UP000000609	tr|Q5ZS13|Q5ZS13_LEGPH	0.154698	0.424516	-0.317889	0.246212	0.126884	0.628524
lpg2359	Uncharacterized protein OS=Legionella pneumophila subsp. pneumophila (strain Philadelphia 1 / ATCC 33152 / DSM 7513) GN=lpg2359 PE=4 SV=1 UPId=UP000000609 PPId=UP000000609	tr|Q5ZT06|Q5ZT06_LEGPH	0.389224	0.154539	-0.173526	0.0760551	0.111573	0.750549
rplV	50S ribosomal protein L22 OS=Legionella pneumophila subsp. pneumophila (strain Philadelphia 1 / ATCC 33152 / DSM 7513) GN=rplV PE=3 SV=1 UPId=UP000000609 PPId=UP000000609	sp|Q5ZYN8|RL22_LEGPH	-0.188456	0.724293	0.0635358	-0.158162	0.110303	0.703867
mreB	Rod shape determining protein MreB OS=Legionella pneumophila subsp. pneumophila (strain Philadelphia 1 / ATCC 33152 / DSM 7513) GN=mreB PE=4 SV=1 UPId=UP000000609 PPId=UP000000609	tr|Q5ZXC1|Q5ZXC1_LEGPH	0.232723	0.117404	0.0544413	0.014592	0.10479	0.632512
fis	Uncharacterized protein OS=Legionella pneumophila subsp. pneumophila (strain Philadelphia 1 / ATCC 33152 / DSM 7513) GN=fis PE=3 SV=1 UPId=UP000000609 PPId=UP000000609	tr|Q5ZVS0|Q5ZVS0_LEGPH	-0.268414	1.546	0.0430239	-0.910702	0.102477	0.89371
rpoB	DNA-directed RNA polymerase subunit beta OS=Legionella pneumophila subsp. pneumophila (strain Philadelphia 1 / ATCC 33152 / DSM 7513) GN=rpoB PE=3 SV=1 UPId=UP000000609 PPId=UP000000609	sp|Q5ZYQ0|RPOB_LEGPH	0.204922	0.360321	-0.388783	0.20701	0.0958676	0.687416
rho	Transcription termination factor Rho OS=Legionella pneumophila subsp. pneumophila (strain Philadelphia 1 / ATCC 33152 / DSM 7513) GN=rho PE=3 SV=1 UPId=UP000000609 PPId=UP000000609	tr|Q5ZRE8|Q5ZRE8_LEGPH	0.158446	0.620603	-0.134293	-0.296333	0.0871058	0.734425
lpg2671	Zinc protease (Peptidase, M16 family) OS=Legionella pneumophila subsp. pneumophila (strain Philadelphia 1 / ATCC 33152 / DSM 7513) GN=lpg2671 PE=4 SV=1 UPId=UP000000609 PPId=UP000000609	tr|Q5ZS48|Q5ZS48_LEGPH	0.43736	-0.273959	-0.00622078	0.165756	0.080734	0.877175
yajC	Transmembrane protein YajC, preprotein translocase subunit OS=Legionella pneumophila subsp. pneumophila (strain Philadelphia 1 / ATCC 33152 / DSM 7513) GN=yajC PE=4 SV=1 UPId=UP000000609 PPId=UP000000609	tr|Q5ZU06|Q5ZU06_LEGPH	0.106803	0.377521	-0.590688	0.39894	0.0731441	0.759591
rplX	50S ribosomal protein L24 OS=Legionella pneumophila subsp. pneumophila (strain Philadelphia 1 / ATCC 33152 / DSM 7513) GN=rplX PE=3 SV=1 UPId=UP000000609 PPId=UP000000609	sp|Q5ZYN2|RL24_LEGPH	0.277716	0.437911	-0.52791	0.0541839	0.0604751	0.792408
rplT	50S ribosomal protein L20 OS=Legionella pneumophila subsp. pneumophila (strain Philadelphia 1 / ATCC 33152 / DSM 7513) GN=rplT PE=3 SV=1 UPId=UP000000609 PPId=UP000000609	sp|Q5ZS07|RL20_LEGPH	0.18151	0.0792564	0.040089	-0.0962884	0.0511418	0.821746
rplM	50S ribosomal protein L13 OS=Legionella pneumophila subsp. pneumophila (strain Philadelphia 1 / ATCC 33152 / DSM 7513) GN=rplM PE=3 SV=2 UPId=UP000000609 PPId=UP000000609	sp|Q5ZS12|RL13_LEGPH	0.41409	0.0592288	-0.296384	0.0207974	0.049433	0.851671
icmE	IcmE (DotG) OS=Legionella pneumophila subsp. pneumophila (strain Philadelphia 1 / ATCC 33152 / DSM 7513) GN=icmE PE=4 SV=1 UPId=UP000000609 PPId=UP000000609	tr|Q5ZYC1|Q5ZYC1_LEGPH	0.208389	0.236761	0.0651705	-0.322997	0.0468309	0.860241
rpsE	30S ribosomal protein S5 OS=Legionella pneumophila subsp. pneumophila (strain Philadelphia 1 / ATCC 33152 / DSM 7513) GN=rpsE PE=3 SV=1 UPId=UP000000609 PPId=UP000000609	sp|Q5ZYM6|RS5_LEGPH	0.162745	0.290478	-0.51169	0.185106	0.0316599	0.917204
sucC	Succinate--CoA ligase [ADP-forming] subunit beta OS=Legionella pneumophila subsp. pneumophila (strain Philadelphia 1 / ATCC 33152 / DSM 7513) GN=sucC PE=3 SV=1 UPId=UP000000609 PPId=UP000000609	tr|Q5ZY39|Q5ZY39_LEGPH	0.462343	0.158303	-0.228896	-0.2803	0.0278627	0.921052
tsf	Elongation factor Ts OS=Legionella pneumophila subsp. pneumophila (strain Philadelphia 1 / ATCC 33152 / DSM 7513) GN=tsf PE=3 SV=2 UPId=UP000000609 PPId=UP000000609	sp|Q5ZUS9|EFTS_LEGPH	0.608059	0.139615	-0.55061	-0.0942274	0.025709	0.946512
rplY	50S ribosomal protein L25 OS=Legionella pneumophila subsp. pneumophila (strain Philadelphia 1 / ATCC 33152 / DSM 7513) GN=rplY PE=3 SV=1 UPId=UP000000609 PPId=UP000000609	sp|Q5ZS67|RL25_LEGPH	0.357404	0.145059	-0.270276	-0.168356	0.015958	0.948319
lpg2850	Cold shock transcriptional regulator CspA OS=Legionella pneumophila subsp. pneumophila (strain Philadelphia 1 / ATCC 33152 / DSM 7513) GN=lpg2850 PE=4 SV=1 UPId=UP000000609 PPId=UP000000609	tr|Q5ZRN0|Q5ZRN0_LEGPH	0.0837924	0.126092	-0.502	0.354209	0.0155233	0.964358
lpg0541	Probable membrane protein YdgA-like OS=Legionella pneumophila subsp. pneumophila (strain Philadelphia 1 / ATCC 33152 / DSM 7513) GN=lpg0541 PE=4 SV=1 UPId=UP000000609 PPId=UP000000609	tr|Q5ZY32|Q5ZY32_LEGPH	0.467294	0.163609	-0.670876	0.100989	0.0152537	0.965656
lon	Lon protease OS=Legionella pneumophila subsp. pneumophila (strain Philadelphia 1 / ATCC 33152 / DSM 7513) GN=lon PE=2 SV=1 UPId=UP000000609 PPId=UP000000609	tr|Q5ZUE1|Q5ZUE1_LEGPH	0.764766	-0.157736	-0.790963	0.238075	0.0135357	0.972257
fur	Ferric uptake regulation protein OS=Legionella pneumophila GN=fur PE=3 SV=1 UPId=UP000074002 PPId=UP000000609	tr|A0A128ZVE1|A0A128ZVE1_LEGPN	0.318688	0.20002	-0.671129	0.193951	0.0103823	0.977414
htrA	Protease DO OS=Legionella pneumophila subsp. pneumophila (strain Philadelphia 1 / ATCC 33152 / DSM 7513) GN=htrA PE=1 SV=1 UPId=UP000000609 PPId=UP000000609	tr|Q5ZVV9|Q5ZVV9_LEGPH	0.248538	0.0843438	-0.367473	0.0738829	0.00982289	0.961246
nrdB	Ribonucleoside-diphosphate reductase subunit beta OS=Legionella pneumophila subsp. pneumophila (strain Philadelphia 1 / ATCC 33152 / DSM 7513) GN=nrdB PE=3 SV=1 UPId=UP000000609 PPId=UP000000609	tr|Q5ZUL8|Q5ZUL8_LEGPH	0.0916717	-0.138103	-0.196978	0.279406	0.00899914	0.97306
grlA	Probable monothiol glutaredoxin GrlA OS=Legionella pneumophila subsp. pneumophila (strain Philadelphia 1 / ATCC 33152 / DSM 7513) GN=grlA PE=3 SV=1 UPId=UP000000609 PPId=UP000000609	sp|Q48833|GLRXA_LEGPH	0.88122	0.420825	-1.28616	-0.00027028	0.00390441	0.992999
lpg1881	Uncharacterized protein OS=Legionella pneumophila subsp. pneumophila (strain Philadelphia 1 / ATCC 33152 / DSM 7513) GN=lpg1881 PE=4 SV=1 UPId=UP000000609 PPId=UP000000609	tr|Q5ZUC6|Q5ZUC6_LEGPH	-0.502159	1.00112	-0.569522	0.0860577	0.00387344	0.994727
rph	Ribonuclease PH OS=Legionella pneumophila subsp. pneumophila (strain Philadelphia 1 / ATCC 33152 / DSM 7513) GN=rph PE=3 SV=1 UPId=UP000000609 PPId=UP000000609	sp|Q5ZTZ6|RNPH_LEGPH	-0.124264	0.0990462	-0.105832	0.106263	-0.00619663	0.979863
rne	Ribonuclease E OS=Legionella pneumophila subsp. pneumophila (strain Philadelphia 1 / ATCC 33152 / DSM 7513) GN=rne PE=4 SV=1 UPId=UP000000609 PPId=UP000000609	tr|Q5ZT68|Q5ZT68_LEGPH	0.129222	0.376725	-0.756322	0.221207	-0.00729187	0.981332
rpsD	30S ribosomal protein S4 OS=Legionella pneumophila subsp. pneumophila (strain Philadelphia 1 / ATCC 33152 / DSM 7513) GN=rpsD PE=3 SV=1 UPId=UP000000609 PPId=UP000000609	sp|Q5ZYL9|RS4_LEGPH	0.337837	-0.146531	-0.166689	-0.0598096	-0.00879794	0.973821
rpsB	30S ribosomal protein S2 OS=Legionella pneumophila subsp. pneumophila (strain Philadelphia 1 / ATCC 33152 / DSM 7513) GN=rpsB PE=3 SV=2 UPId=UP000000609 PPId=UP000000609	sp|Q5ZUS8|RS2_LEGPH	0.333406	0.69727	-0.929827	-0.15689	-0.0140103	0.979187
rplC	50S ribosomal protein L3 OS=Legionella pneumophila subsp. pneumophila (strain Philadelphia 1 / ATCC 33152 / DSM 7513) GN=rplC PE=3 SV=1 UPId=UP000000609 PPId=UP000000609	sp|Q5ZYP3|RL3_LEGPH	0.029254	0.606793	-1.10635	0.355758	-0.0286373	0.941044
fabZ	3-hydroxyacyl-[acyl-carrier-protein] dehydratase FabZ OS=Legionella pneumophila subsp. pneumophila (strain Philadelphia 1 / ATCC 33152 / DSM 7513) GN=fabZ PE=3 SV=1 UPId=UP000000609 PPId=UP000000609	sp|Q5ZY62|FABZ_LEGPH	0.0176493	-0.345559	-0.00516965	0.210178	-0.0307254	0.948674
rplK	50S ribosomal protein L11 OS=Legionella pneumophila subsp. pneumophila (strain Philadelphia 1 / ATCC 33152 / DSM 7513) GN=rplK PE=3 SV=1 UPId=UP000000609 PPId=UP000000609	sp|Q5ZYQ4|RL11_LEGPH	0.149131	0.505229	-0.603113	-0.182363	-0.0327792	0.898597
lpg0507	Outer membrane protein OmpH OS=Legionella pneumophila subsp. pneumophila (strain Philadelphia 1 / ATCC 33152 / DSM 7513) GN=lpg0507 PE=3 SV=1 UPId=UP000000609 PPId=UP000000609	tr|Q5ZY65|Q5ZY65_LEGPH	-0.289388	0.346943	-0.200834	-0.0168068	-0.0400215	0.853105
lpg1350	L-lysine dehydrogenase OS=Legionella pneumophila subsp. pneumophila (strain Philadelphia 1 / ATCC 33152 / DSM 7513) GN=lpg1350 PE=4 SV=1 UPId=UP000000609 PPId=UP000000609	tr|Q5ZVU0|Q5ZVU0_LEGPH	0.431553	-0.532588	-0.289582	0.221127	-0.0423725	0.902052
kbl	2-amino-3-ketobutyrate coenzyme A ligase OS=Legionella pneumophila subsp. pneumophila (strain Philadelphia 1 / ATCC 33152 / DSM 7513) GN=kbl PE=3 SV=1 UPId=UP000000609 PPId=UP000000609	tr|Q5ZXN0|Q5ZXN0_LEGPH	0.427349	-0.169895	0.119001	-0.554679	-0.0445562	0.885619
ftsZ	Cell division protein FtsZ OS=Legionella pneumophila subsp. pneumophila (strain Philadelphia 1 / ATCC 33152 / DSM 7513) GN=ftsZ PE=3 SV=1 UPId=UP000000609 PPId=UP000000609	tr|Q5ZSB0|Q5ZSB0_LEGPH	-0.778677	0.0685726	0.216872	0.276324	-0.0542271	0.864074
hflK	HflK protein OS=Legionella pneumophila subsp. pneumophila (strain Philadelphia 1 / ATCC 33152 / DSM 7513) GN=hflK PE=4 SV=1 UPId=UP000000609 PPId=UP000000609	tr|Q5ZY88|Q5ZY88_LEGPH	-0.362772	0.181333	-0.283771	0.222419	-0.0606977	0.841955
tig	Trigger factor OS=Legionella pneumophila subsp. pneumophila (strain Philadelphia 1 / ATCC 33152 / DSM 7513) GN=tig PE=3 SV=1 UPId=UP000000609 PPId=UP000000609	sp|Q5ZUD8|TIG_LEGPH	0.179638	0.201939	-0.560602	-0.098496	-0.0693803	0.784625
groS	10 kDa chaperonin OS=Legionella pneumophila subsp. pneumophila (strain Philadelphia 1 / ATCC 33152 / DSM 7513) GN=groS PE=3 SV=1 UPId=UP000000609 PPId=UP000000609	sp|Q5ZXP4|CH10_LEGPH	-0.0106213	0.00765701	-0.293623	0.0168818	-0.0699263	0.743944
rplI	50S ribosomal protein L9 OS=Legionella pneumophila subsp. pneumophila (strain Philadelphia 1 / ATCC 33152 / DSM 7513) GN=rplI PE=3 SV=1 UPId=UP000000609 PPId=UP000000609	sp|Q5ZV51|RL9_LEGPH	-0.172593	0.383403	-0.316988	-0.19844	-0.0761547	0.747131
atpA2	ATP synthase subunit alpha 2 OS=Legionella pneumophila subsp. pneumophila (strain Philadelphia 1 / ATCC 33152 / DSM 7513) GN=atpA2 PE=3 SV=1 UPId=UP000000609 PPId=UP000000609	sp|Q5ZR99|ATPA2_LEGPH	0.23265	0.278374	-0.600814	-0.244413	-0.0835508	0.713686
lpg1205	Cold shock domain family protein CspA OS=Legionella pneumophila subsp. pneumophila (strain Philadelphia 1 / ATCC 33152 / DSM 7513) GN=lpg1205 PE=4 SV=1 UPId=UP000000609 PPId=UP000000609	tr|Q5ZW82|Q5ZW82_LEGPH	-0.331361	0.350968	-0.532966	0.171581	-0.0854447	0.828112
rpoC	DNA-directed RNA polymerase subunit beta' OS=Legionella pneumophila subsp. pneumophila (strain Philadelphia 1 / ATCC 33152 / DSM 7513) GN=rpoC PE=3 SV=2 UPId=UP000000609 PPId=UP000000609	sp|Q5ZYP9|RPOC_LEGPH	0.138176	0.00340162	-0.530104	0.0346615	-0.0884662	0.713722
rpmE	50S ribosomal protein L31 OS=Legionella pneumophila subsp. pneumophila (strain Philadelphia 1 / ATCC 33152 / DSM 7513) GN=rpmE PE=3 SV=1 UPId=UP000000609 PPId=UP000000609	sp|Q5ZXT1|RL31_LEGPH	0.0152797	0.187946	-1.01152	0.44795	-0.0900868	0.770419
lpg2825	Cold shock protein CspE OS=Legionella pneumophila subsp. pneumophila (strain Philadelphia 1 / ATCC 33152 / DSM 7513) GN=lpg2825 PE=4 SV=1 UPId=UP000000609 PPId=UP000000609	tr|Q5ZRQ5|Q5ZRQ5_LEGPH	0.0984574	-0.0607773	-0.429425	0.0254583	-0.0915716	0.722027
lpg2276	Glu/Leu/Phe/Val dehydrogenase OS=Legionella pneumophila subsp. pneumophila (strain Philadelphia 1 / ATCC 33152 / DSM 7513) GN=lpg2276 PE=3 SV=1 UPId=UP000000609 PPId=UP000000609	tr|Q5ZT86|Q5ZT86_LEGPH	-0.295578	0.10933	0.332448	-0.521983	-0.0939459	0.80499
nusA	Transcription termination/antitermination protein NusA OS=Legionella pneumophila subsp. pneumophila (strain Philadelphia 1 / ATCC 33152 / DSM 7513) GN=nusA PE=3 SV=1 UPId=UP000000609 PPId=UP000000609	tr|Q5ZRV3|Q5ZRV3_LEGPH	0.0448933	-0.10754	-0.0624692	-0.280611	-0.101432	0.625259
rpsQ	30S ribosomal protein S17 OS=Legionella pneumophila subsp. pneumophila (strain Philadelphia 1 / ATCC 33152 / DSM 7513) GN=rpsQ PE=3 SV=1 UPId=UP000000609 PPId=UP000000609	sp|Q5ZYN4|RS17_LEGPH	-0.618255	0.444475	-0.223279	-0.0112491	-0.102077	0.683714
hslU	ATP-dependent protease ATPase subunit HslU OS=Legionella pneumophila subsp. pneumophila (strain Philadelphia 1 / ATCC 33152 / DSM 7513) GN=hslU PE=3 SV=2 UPId=UP000000609 PPId=UP000000609	sp|Q5ZXU0|HSLU_LEGPH	0.204109	0.307641	-0.396551	-0.540237	-0.10626	0.705595
acn	Aconitate hydratase A OS=Legionella pneumophila subsp. pneumophila (strain Philadelphia 1 / ATCC 33152 / DSM 7513) GN=acn PE=1 SV=1 UPId=UP000000609 PPId=UP000000609	sp|P37032|ACON_LEGPH	0.179524	-0.192882	-0.266199	-0.168204	-0.11194	0.589122
acpP	Acyl carrier protein OS=Legionella pneumophila subsp. pneumophila (strain Philadelphia 1 / ATCC 33152 / DSM 7513) GN=acpP PE=3 SV=1 UPId=UP000000609 PPId=UP000000609	tr|Q5ZYL3|Q5ZYL3_LEGPH	-0.352084	0.361626	-0.625391	0.165609	-0.11256	0.692236
fis	DNA-binding protein Fis OS=Legionella pneumophila subsp. pneumophila (strain Philadelphia 1 / ATCC 33152 / DSM 7513) GN=fis PE=3 SV=1 UPId=UP000000609 PPId=UP000000609	tr|Q5ZY31|Q5ZY31_LEGPH	-0.234245	1.14937	-1.28911	-0.119312	-0.123325	0.80103
groL	60 kDa chaperonin OS=Legionella pneumophila subsp. pneumophila (strain Philadelphia 1 / ATCC 33152 / DSM 7513) GN=groL PE=3 SV=2 UPId=UP000000609 PPId=UP000000609	sp|Q5ZXP3|CH60_LEGPH	0.119757	0.187266	-0.572676	-0.260242	-0.131474	0.566024
lpg1581	NAD-glutamate dehydrogenase OS=Legionella pneumophila subsp. pneumophila (strain Philadelphia 1 / ATCC 33152 / DSM 7513) GN=lpg1581 PE=4 SV=1 UPId=UP000000609 PPId=UP000000609	tr|Q5ZV59|Q5ZV59_LEGPH	0.0200958	0.0259599	-0.548226	-0.0237555	-0.131481	0.724316
lpg2814	Aminopeptidase OS=Legionella pneumophila subsp. pneumophila (strain Philadelphia 1 / ATCC 33152 / DSM 7513) GN=lpg2814 PE=4 SV=1 UPId=UP000000609 PPId=UP000000609	tr|Q5ZRR6|Q5ZRR6_LEGPH	-0.42214	0.258185	-0.515925	0.12146	-0.139605	0.747533
ald	Alanine dehydrogenase OS=Legionella pneumophila subsp. pneumophila (strain Philadelphia 1 / ATCC 33152 / DSM 7513) GN=ald PE=3 SV=1 UPId=UP000000609 PPId=UP000000609	tr|Q5ZX09|Q5ZX09_LEGPH	0.216981	-0.277386	-0.705985	0.202462	-0.140982	0.555738
proS	Proline--tRNA ligase OS=Legionella pneumophila subsp. pneumophila (strain Philadelphia 1 / ATCC 33152 / DSM 7513) GN=proS PE=3 SV=2 UPId=UP000000609 PPId=UP000000609	sp|Q5ZXN7|SYP_LEGPH	0.808256	-0.923556	-0.972588	0.516136	-0.142938	0.780499
deaD	ATP-dependent RNA helicase DeaD OS=Legionella pneumophila subsp. pneumophila (strain Philadelphia 1 / ATCC 33152 / DSM 7513) GN=deaD PE=3 SV=1 UPId=UP000000609 PPId=UP000000609	tr|Q5ZT20|Q5ZT20_LEGPH	0.123871	-0.721151	0.0578442	-0.0800596	-0.154874	0.79239
aceE	Pyruvate dehydrogenase E1 component OS=Legionella pneumophila subsp. pneumophila (strain Philadelphia 1 / ATCC 33152 / DSM 7513) GN=aceE PE=4 SV=1 UPId=UP000000609 PPId=UP000000609	tr|Q5ZVD6|Q5ZVD6_LEGPH	0.351724	-0.365386	-1.01268	0.393725	-0.158154	0.666471
atpC	ATP synthase epsilon chain OS=Legionella pneumophila subsp. pneumophila (strain Philadelphia 1 / ATCC 33152 / DSM 7513) GN=atpC PE=3 SV=1 UPId=UP000000609 PPId=UP000000609	sp|Q5ZRA2|ATPE_LEGPH	0.0387305	0.212988	-0.892136	-0.00471191	-0.161282	0.573296
rpsC	30S ribosomal protein S3 OS=Legionella pneumophila subsp. pneumophila (strain Philadelphia 1 / ATCC 33152 / DSM 7513) GN=rpsC PE=3 SV=1 UPId=UP000000609 PPId=UP000000609	sp|Q5ZYN7|RS3_LEGPH	-0.0750273	0.101507	-0.594114	-0.0804269	-0.162015	0.643852
lpdA	Dihydrolipoyl dehydrogenase OS=Legionella pneumophila subsp. pneumophila (strain Philadelphia 1 / ATCC 33152 / DSM 7513) GN=lpdA PE=4 SV=1 UPId=UP000000609 PPId=UP000000609	tr|Q5ZVD8|Q5ZVD8_LEGPH	0.0233519	-0.222472	-0.362495	-0.109118	-0.167684	0.421071
aatA	Aminotransferase OS=Legionella pneumophila subsp. pneumophila (strain Philadelphia 1 / ATCC 33152 / DSM 7513) GN=aatA PE=3 SV=1 UPId=UP000000609 PPId=UP000000609	tr|Q5ZZE1|Q5ZZE1_LEGPH	0.296198	-0.311271	-0.942815	0.285426	-0.168115	0.597911
nuoI	NADH-quinone oxidoreductase subunit I OS=Legionella pneumophila subsp. pneumophila (strain Philadelphia 1 / ATCC 33152 / DSM 7513) GN=nuoI PE=3 SV=1 UPId=UP000000609 PPId=UP000000609	sp|Q5ZRU6|NUOI_LEGPH	0.42491	-0.244382	-1.03817	0.169123	-0.172131	0.603378
lpg0689	DNA binding stress protein OS=Legionella pneumophila subsp. pneumophila (strain Philadelphia 1 / ATCC 33152 / DSM 7513) GN=lpg0689 PE=3 SV=1 UPId=UP000000609 PPId=UP000000609	tr|Q5ZXP2|Q5ZXP2_LEGPH	0.945805	-0.0102205	-0.873943	-0.763338	-0.175424	0.625479
fabF1	3-oxoacyl-[acyl-carrier-protein] synthase 2 OS=Legionella pneumophila subsp. pneumophila (strain Philadelphia 1 / ATCC 33152 / DSM 7513) GN=fabF1 PE=3 SV=1 UPId=UP000000609 PPId=UP000000609	tr|Q5ZVP3|Q5ZVP3_LEGPH	0.617972	-0.172706	-0.941874	-0.206745	-0.175838	0.629028
rpmC	50S ribosomal protein L29 OS=Legionella pneumophila subsp. pneumophila (strain Philadelphia 1 / ATCC 33152 / DSM 7513) GN=rpmC PE=3 SV=1 UPId=UP000000609 PPId=UP000000609	sp|Q5ZYN5|RL29_LEGPH	0.0330752	0.408533	-1.10315	-0.0534512	-0.178748	0.638841
nrdA	Ribonucleoside-diphosphate reductase OS=Legionella pneumophila subsp. pneumophila (strain Philadelphia 1 / ATCC 33152 / DSM 7513) GN=nrdA PE=3 SV=1 UPId=UP000000609 PPId=UP000000609	tr|Q5ZUL9|Q5ZUL9_LEGPH	-0.386126	0.307584	-0.531478	-0.128387	-0.184602	0.531481
pepA	Probable cytosol aminopeptidase OS=Legionella pneumophila subsp. pneumophila (strain Philadelphia 1 / ATCC 33152 / DSM 7513) GN=pepA PE=3 SV=1 UPId=UP000000609 PPId=UP000000609	tr|Q5ZS88|Q5ZS88_LEGPH	-0.4268	-0.1213	-0.319694	0.128911	-0.18472	0.580655
lpg0470	Fructose bisphosphate aldolase OS=Legionella pneumophila subsp. pneumophila (strain Philadelphia 1 / ATCC 33152 / DSM 7513) GN=lpg0470 PE=4 SV=1 UPId=UP000000609 PPId=UP000000609	tr|Q5ZYA2|Q5ZYA2_LEGPH	-0.450194	0.0362106	-0.369135	0.0287836	-0.188584	0.504094
trxA	Thioredoxin OS=Legionella pneumophila subsp. pneumophila (strain Philadelphia 1 / ATCC 33152 / DSM 7513) GN=trxA PE=3 SV=1 UPId=UP000000609 PPId=UP000000609	tr|Q5ZRE7|Q5ZRE7_LEGPH	-0.440527	0.300226	-0.978241	0.340899	-0.194411	0.572431
lpg2859	MoxR protein (ATPase) methanol dehydrogenase regulatory protein OS=Legionella pneumophila subsp. pneumophila (strain Philadelphia 1 / ATCC 33152 / DSM 7513) GN=lpg2859 PE=4 SV=1 UPId=UP000000609 PPId=UP000000609	tr|Q5ZRM2|Q5ZRM2_LEGPH	0.985895	-0.330477	-0.710572	-0.747997	-0.200788	0.653234
sucD	Succinate--CoA ligase [ADP-forming] subunit alpha OS=Legionella pneumophila subsp. pneumophila (strain Philadelphia 1 / ATCC 33152 / DSM 7513) GN=sucD PE=3 SV=1 UPId=UP000000609 PPId=UP000000609	tr|Q5ZY38|Q5ZY38_LEGPH	0.282168	-0.35951	-0.365624	-0.373123	-0.204022	0.515212
nuoG	NADH-quinone oxidoreductase OS=Legionella pneumophila subsp. pneumophila (strain Philadelphia 1 / ATCC 33152 / DSM 7513) GN=nuoG PE=3 SV=1 UPId=UP000000609 PPId=UP000000609	tr|Q5ZRU4|Q5ZRU4_LEGPH	0.0575146	-0.244947	-0.759566	0.127862	-0.204784	0.505604
A1D14_05975	Uncharacterised protein OS=Legionella pneumophila GN=A1D14_05975 PE=4 SV=1 UPId=UP000074002 PPId=UP000000609	tr|A0A0C9NW60|A0A0C9NW60_LEGPN	-1.62341	-0.308948	1.78767	-0.679548	-0.206058	0.797456
lpg1824	Acyl CoA dehydrogenase OS=Legionella pneumophila subsp. pneumophila (strain Philadelphia 1 / ATCC 33152 / DSM 7513) GN=lpg1824 PE=3 SV=1 UPId=UP000000609 PPId=UP000000609	tr|Q5ZUH4|Q5ZUH4_LEGPH	0.101071	-0.39293	-0.595065	0.0514071	-0.208879	0.343445
lpg1810	Long chain fatty acid transporter OS=Legionella pneumophila subsp. pneumophila (strain Philadelphia 1 / ATCC 33152 / DSM 7513) GN=lpg1810 PE=4 SV=1 UPId=UP000000609 PPId=UP000000609	tr|Q5ZUI8|Q5ZUI8_LEGPH	-0.466575	-0.0403385	-0.443252	0.0699244	-0.22006	0.453399
lpg2960	Major outer membrane protein OS=Legionella pneumophila subsp. pneumophila (strain Philadelphia 1 / ATCC 33152 / DSM 7513) GN=lpg2960 PE=4 SV=1 UPId=UP000000609 PPId=UP000000609	tr|Q5ZRC2|Q5ZRC2_LEGPH	-0.150643	-0.140623	-0.584214	-0.0121738	-0.221913	0.699866
rpsK	30S ribosomal protein S11 OS=Legionella pneumophila subsp. pneumophila (strain Philadelphia 1 / ATCC 33152 / DSM 7513) GN=rpsK PE=3 SV=1 UPId=UP000000609 PPId=UP000000609	sp|Q5ZYM0|RS11_LEGPH	0.0214972	0.216575	-1.08783	-0.0472966	-0.224263	0.618493
ppiD	Peptidylprolyl isomerase OS=Legionella pneumophila subsp. pneumophila (strain Philadelphia 1 / ATCC 33152 / DSM 7513) GN=ppiD PE=4 SV=1 UPId=UP000000609 PPId=UP000000609	tr|Q5ZUE3|Q5ZUE3_LEGPH	-0.077487	0.0577407	-0.194886	-0.715375	-0.232502	0.455102
bamD	Outer membrane protein assembly factor BamD OS=Legionella pneumophila subsp. pneumophila (strain Philadelphia 1 / ATCC 33152 / DSM 7513) GN=bamD PE=3 SV=1 UPId=UP000000609 PPId=UP000000609	tr|Q5ZWA0|Q5ZWA0_LEGPH	-0.962558	0.304559	-0.820166	0.540978	-0.234297	0.662027
rpsJ	30S ribosomal protein S10 OS=Legionella pneumophila subsp. pneumophila (strain Philadelphia 1 / ATCC 33152 / DSM 7513) GN=rpsJ PE=3 SV=1 UPId=UP000000609 PPId=UP000000609	sp|Q5ZYP4|RS10_LEGPH	0.181306	0.0545871	-0.776167	-0.425024	-0.241324	0.52824
asnS	Asparagine--tRNA ligase OS=Legionella pneumophila subsp. pneumophila (strain Philadelphia 1 / ATCC 33152 / DSM 7513) GN=asnS PE=3 SV=1 UPId=UP000000609 PPId=UP000000609	tr|Q5ZT80|Q5ZT80_LEGPH	0.24239	-0.221267	-0.844732	-0.196399	-0.255002	0.41874
atpD	ATP synthase subunit beta OS=Legionella pneumophila subsp. pneumophila (strain Philadelphia 1 / ATCC 33152 / DSM 7513) GN=atpD PE=3 SV=1 UPId=UP000000609 PPId=UP000000609	sp|Q5ZRA1|ATPB_LEGPH	-0.0769549	0.237281	-1.16588	-0.0255115	-0.257768	0.384649
sucB	Dihydrolipoyllysine-residue succinyltransferase component of 2-oxoglutarate dehydrogenase complex OS=Legionella pneumophila subsp. pneumophila (strain Philadelphia 1 / ATCC 33152 / DSM 7513) GN=sucB PE=3 SV=1 UPId=UP000000609 PPId=UP000000609	tr|Q5ZY40|Q5ZY40_LEGPH	-0.514129	0.398543	-0.984006	0.0526493	-0.261735	0.42323
lpg0748	LPS biosynthesis protein, PseA-like OS=Legionella pneumophila subsp. pneumophila (strain Philadelphia 1 / ATCC 33152 / DSM 7513) GN=lpg0748 PE=4 SV=1 UPId=UP000000609 PPId=UP000000609	tr|Q5ZXI3|Q5ZXI3_LEGPH	0.0684777	0.0193081	-0.667767	-0.48286	-0.26571	0.291248
rpsL	30S ribosomal protein S12 OS=Legionella pneumophila subsp. pneumophila (strain Philadelphia 1 / ATCC 33152 / DSM 7513) GN=rpsL PE=3 SV=1 UPId=UP000000609 PPId=UP000000609	sp|Q5ZYP8|RS12_LEGPH	-0.869993	-0.424031	0.914885	-0.686768	-0.266477	0.628511
secB	Protein-export protein SecB OS=Legionella pneumophila subsp. pneumophila (strain Philadelphia 1 / ATCC 33152 / DSM 7513) GN=secB PE=3 SV=1 UPId=UP000000609 PPId=UP000000609	sp|Q5ZT57|SECB_LEGPH	-0.159879	0.0853993	-0.63423	-0.370702	-0.269853	0.275762
efp	Elongation factor P OS=Legionella pneumophila subsp. pneumophila (strain Philadelphia 1 / ATCC 33152 / DSM 7513) GN=efp PE=3 SV=2 UPId=UP000000609 PPId=UP000000609	sp|Q5ZYS4|EFP_LEGPH	-0.0364069	-0.00422947	-0.73509	-0.316591	-0.273079	0.459473
prkA	Serine protein kinase OS=Legionella pneumophila subsp. pneumophila (strain Philadelphia 1 / ATCC 33152 / DSM 7513) GN=prkA PE=4 SV=1 UPId=UP000000609 PPId=UP000000609	tr|Q5ZRS0|Q5ZRS0_LEGPH	0.0491345	0.221098	-0.848346	-0.51919	-0.274326	0.618606
gap	Glyceraldehyde-3-phosphate dehydrogenase OS=Legionella pneumophila subsp. pneumophila (strain Philadelphia 1 / ATCC 33152 / DSM 7513) GN=gap PE=3 SV=1 UPId=UP000000609 PPId=UP000000609	tr|Q5ZZ73|Q5ZZ73_LEGPH	0.223532	-0.0175575	-0.792052	-0.520624	-0.276675	0.472547
rpsS	30S ribosomal protein S19 OS=Legionella pneumophila GN=rpsS PE=3 SV=1 UPId=UP000074002 PPId=UP000000609	tr|A0A0C9NJ73|A0A0C9NJ73_LEGPN	0.036605	-0.309309	-0.507064	-0.327371	-0.276785	0.225135
alaS	Alanine--tRNA ligase OS=Legionella pneumophila subsp. pneumophila (strain Philadelphia 1 / ATCC 33152 / DSM 7513) GN=alaS PE=3 SV=1 UPId=UP000000609 PPId=UP000000609	sp|Q5ZUJ9|SYA_LEGPH	-0.463355	0.481215	-0.883328	-0.282467	-0.286984	0.713866
lpg0865	Cytochrome c type biogenesis protein CycH OS=Legionella pneumophila subsp. pneumophila (strain Philadelphia 1 / ATCC 33152 / DSM 7513) GN=lpg0865 PE=4 SV=1 UPId=UP000000609 PPId=UP000000609	tr|Q5ZX67|Q5ZX67_LEGPH	-0.29769	-0.660499	-0.341833	0.148182	-0.28796	0.265623
glnA	Glutamine synthetase, type I OS=Legionella pneumophila subsp. pneumophila (strain Philadelphia 1 / ATCC 33152 / DSM 7513) GN=glnA PE=3 SV=1 UPId=UP000000609 PPId=UP000000609	tr|Q5ZVS6|Q5ZVS6_LEGPH	-0.172668	-0.463726	-0.378104	-0.145614	-0.290028	0.243111
lpg0935	Universal stress protein OS=Legionella pneumophila subsp. pneumophila (strain Philadelphia 1 / ATCC 33152 / DSM 7513) GN=lpg0935 PE=3 SV=1 UPId=UP000000609 PPId=UP000000609	tr|Q5ZWZ8|Q5ZWZ8_LEGPH	-0.750671	0.0245049	-0.436132	-0.000685397	-0.290746	0.617743
rpsF	30S ribosomal protein S6 OS=Legionella pneumophila subsp. pneumophila (strain Philadelphia 1 / ATCC 33152 / DSM 7513) GN=rpsF PE=3 SV=1 UPId=UP000000609 PPId=UP000000609	sp|Q5ZV48|RS6_LEGPH	-0.741336	0.303654	-0.576058	-0.160013	-0.293438	0.359118
adk	Adenylate kinase OS=Legionella pneumophila subsp. pneumophila (strain Philadelphia 1 / ATCC 33152 / DSM 7513) GN=adk PE=3 SV=1 UPId=UP000000609 PPId=UP000000609	tr|Q5ZVM9|Q5ZVM9_LEGPH	-0.06836	0.311503	-0.880374	-0.546924	-0.296039	0.574813
murA	UDP-N-acetylglucosamine 1-carboxyvinyltransferase OS=Legionella pneumophila subsp. pneumophila (strain Philadelphia 1 / ATCC 33152 / DSM 7513) GN=murA PE=3 SV=1 UPId=UP000000609 PPId=UP000000609	sp|Q5ZX85|MURA_LEGPH	-0.213236	-0.540029	-0.359573	-0.092239	-0.301269	0.451012
rpsO	30S ribosomal protein S15 OS=Legionella pneumophila subsp. pneumophila (strain Philadelphia 1 / ATCC 33152 / DSM 7513) GN=rpsO PE=3 SV=1 UPId=UP000000609 PPId=UP000000609	sp|Q5ZRV7|RS15_LEGPH	0.0451698	0.53753	-1.41146	-0.489951	-0.329677	0.51131
csrA-2	Carbon storage regulator homolog OS=Legionella pneumophila subsp. pneumophila (strain Philadelphia 1 / ATCC 33152 / DSM 7513) GN=csrA-2 PE=3 SV=1 UPId=UP000000609 PPId=UP000000609	tr|Q5ZXF0|Q5ZXF0_LEGPH	0.504935	-0.350365	-1.16072	-0.321289	-0.331861	0.400232
yidC	Membrane protein insertase YidC OS=Legionella pneumophila subsp. pneumophila (strain Philadelphia 1 / ATCC 33152 / DSM 7513) GN=yidC PE=3 SV=1 UPId=UP000000609 PPId=UP000000609	sp|Q5ZR81|YIDC_LEGPH	-1.3694	0.0418258	-0.693765	0.650232	-0.342778	0.454281
katG2	Catalase-peroxidase 2 OS=Legionella pneumophila subsp. pneumophila (strain Philadelphia 1 / ATCC 33152 / DSM 7513) GN=katG2 PE=3 SV=1 UPId=UP000000609 PPId=UP000000609	sp|Q5ZZ17|KATG2_LEGPH	0.311815	0.187105	-1.67662	-0.234147	-0.352961	0.509985
lpg2965	Peroxynitrite reductase, AhpC/Tsa family OS=Legionella pneumophila subsp. pneumophila (strain Philadelphia 1 / ATCC 33152 / DSM 7513) GN=lpg2965 PE=4 SV=1 UPId=UP000000609 PPId=UP000000609	tr|Q5ZRB7|Q5ZRB7_LEGPH	-0.359668	-0.344422	-1.07732	0.365674	-0.353933	0.291401
lpg2961	Major outer membrane protein OS=Legionella pneumophila subsp. pneumophila (strain Philadelphia 1 / ATCC 33152 / DSM 7513) GN=lpg2961 PE=4 SV=1 UPId=UP000000609 PPId=UP000000609	tr|Q5ZRC1|Q5ZRC1_LEGPH	0.73698	-0.101865	-1.62999	-0.42989	-0.356192	0.465181
lpg1558	Pyruvate dehydrogenase E1 alpha subunit OS=Legionella pneumophila subsp. pneumophila (strain Philadelphia 1 / ATCC 33152 / DSM 7513) GN=lpg1558 PE=4 SV=1 UPId=UP000000609 PPId=UP000000609	tr|Q5ZV82|Q5ZV82_LEGPH	0.532578	-0.495995	-0.942326	-0.563988	-0.367433	0.365196
lpg2755	Nucleoid-associated protein lpg2755 OS=Legionella pneumophila subsp. pneumophila (strain Philadelphia 1 / ATCC 33152 / DSM 7513) GN=lpg2755 PE=3 SV=1 UPId=UP000000609 PPId=UP000000609	sp|Q5ZRX1|Y2755_LEGPH	-0.758661	0.283887	-1.05164	0.0498742	-0.369135	0.258746
ssb	Single-stranded DNA-binding protein OS=Legionella pneumophila subsp. pneumophila (strain Philadelphia 1 / ATCC 33152 / DSM 7513) GN=ssb PE=3 SV=1 UPId=UP000000609 PPId=UP000000609	tr|Q5ZYL6|Q5ZYL6_LEGPH	-0.0217912	-0.446947	-0.534283	-0.477371	-0.370098	0.130193
dnaK	Chaperone protein DnaK OS=Legionella pneumophila subsp. pneumophila (strain Philadelphia 1 / ATCC 33152 / DSM 7513) GN=dnaK PE=3 SV=2 UPId=UP000000609 PPId=UP000000609	sp|Q5ZTY3|DNAK_LEGPH	-0.361416	-0.0408045	-0.669004	-0.42969	-0.375229	0.15299
mip	Outer membrane protein MIP OS=Legionella pneumophila subsp. pneumophila (strain Philadelphia 1 / ATCC 33152 / DSM 7513) GN=mip PE=1 SV=2 UPId=UP000000609 PPId=UP000000609	sp|Q5ZXE0|MIP_LEGPH	-0.475092	0.116131	-1.00732	-0.154057	-0.380085	0.230196
rpmG	50S ribosomal protein L33 OS=Legionella pneumophila subsp. pneumophila (strain Philadelphia 1 / ATCC 33152 / DSM 7513) GN=rpmG PE=3 SV=1 UPId=UP000000609 PPId=UP000000609	sp|Q5ZY94|RL33_LEGPH	-4.90433	0.728084	3.2624	-0.61207	-0.38148	0.759598
fusA	Elongation factor G OS=Legionella pneumophila subsp. pneumophila (strain Philadelphia 1 / ATCC 33152 / DSM 7513) GN=fusA PE=1 SV=1 UPId=UP000000609 PPId=UP000000609	sp|Q5ZYP6|EFG_LEGPH	0.0116153	0.0705534	-0.996145	-0.628207	-0.385546	0.419556
nusG	Transcription termination/antitermination protein NusG OS=Legionella pneumophila subsp. pneumophila (strain Philadelphia 1 / ATCC 33152 / DSM 7513) GN=nusG PE=3 SV=1 UPId=UP000000609 PPId=UP000000609	tr|Q5ZYQ5|Q5ZYQ5_LEGPH	0.529939	-0.250719	-1.46067	-0.376569	-0.389505	0.420379
lpg1974	Major outer membrane protein OS=Legionella pneumophila subsp. pneumophila (strain Philadelphia 1 / ATCC 33152 / DSM 7513) GN=lpg1974 PE=4 SV=1 UPId=UP000000609 PPId=UP000000609	tr|Q5ZU34|Q5ZU34_LEGPH	0.1893	-0.545013	-0.990291	-0.263537	-0.402385	0.394556
mdh	Malate dehydrogenase OS=Legionella pneumophila subsp. pneumophila (strain Philadelphia 1 / ATCC 33152 / DSM 7513) GN=mdh PE=3 SV=1 UPId=UP000000609 PPId=UP000000609	sp|Q5ZT13|MDH_LEGPH	-0.156515	-0.331513	-1.01151	-0.174653	-0.418547	0.194744
tuf1	Elongation factor Tu OS=Legionella pneumophila subsp. pneumophila (strain Philadelphia 1 / ATCC 33152 / DSM 7513) GN=tuf1 PE=3 SV=1 UPId=UP000000609 PPId=UP000000609	sp|Q5ZYP5|EFTU_LEGPH	-0.410171	0.160861	-1.01245	-0.45793	-0.429923	0.275858
hupB	HupB DNA binding protein HU-beta OS=Legionella pneumophila subsp. pneumophila (strain Philadelphia 1 / ATCC 33152 / DSM 7513) GN=hupB PE=3 SV=1 UPId=UP000000609 PPId=UP000000609	tr|Q5ZUE2|Q5ZUE2_LEGPH	-0.390452	-0.0521274	-1.38798	0.0986909	-0.432966	0.269085
clpX	ATP-dependent Clp protease ATP-binding subunit ClpX OS=Legionella pneumophila subsp. pneumophila (strain Philadelphia 1 / ATCC 33152 / DSM 7513) GN=clpX PE=3 SV=2 UPId=UP000000609 PPId=UP000000609	sp|Q5ZUE0|CLPX_LEGPH	-0.865857	0.0241669	0.0404596	-0.951649	-0.43822	0.161068
com1	27 kDa outer membrane protein OS=Legionella pneumophila subsp. pneumophila (strain Philadelphia 1 / ATCC 33152 / DSM 7513) GN=com1 PE=4 SV=1 UPId=UP000000609 PPId=UP000000609	tr|Q5ZUF7|Q5ZUF7_LEGPH	-0.746185	0.118494	-0.955229	-0.172173	-0.438773	0.224672
argD	Acetylornithine aminotransferase OS=Legionella pneumophila subsp. pneumophila (strain Philadelphia 1 / ATCC 33152 / DSM 7513) GN=argD PE=3 SV=1 UPId=UP000000609 PPId=UP000000609	tr|Q5ZRB4|Q5ZRB4_LEGPH	0.332339	-1.00427	-1.14908	0.0653909	-0.438905	0.290596
lpg0563	Uncharacterized protein OS=Legionella pneumophila subsp. pneumophila (strain Philadelphia 1 / ATCC 33152 / DSM 7513) GN=lpg0563 PE=4 SV=1 UPId=UP000000609 PPId=UP000000609	tr|Q5ZY12|Q5ZY12_LEGPH	-0.663896	-0.420062	-0.583685	-0.118303	-0.446487	0.0926919
fum	Fumarate hydratase class II OS=Legionella pneumophila subsp. pneumophila (strain Philadelphia 1 / ATCC 33152 / DSM 7513) GN=fum PE=3 SV=1 UPId=UP000000609 PPId=UP000000609	tr|Q5ZRE5|Q5ZRE5_LEGPH	-0.081444	-0.239674	-1.00845	-0.46722	-0.449197	0.217392
frr	Ribosome-recycling factor OS=Legionella pneumophila subsp. pneumophila (strain Philadelphia 1 / ATCC 33152 / DSM 7513) GN=frr PE=3 SV=1 UPId=UP000000609 PPId=UP000000609	sp|Q5ZUT1|RRF_LEGPH	-0.787502	0.139202	-1.33714	0.172555	-0.453222	0.205641
lpg2279	Fumarylacetoacetate hydrolase OS=Legionella pneumophila subsp. pneumophila (strain Philadelphia 1 / ATCC 33152 / DSM 7513) GN=lpg2279 PE=4 SV=1 UPId=UP000000609 PPId=UP000000609	tr|Q5ZT83|Q5ZT83_LEGPH	0.0291554	-0.676198	-1.07891	-0.0985894	-0.456137	0.355588
lpg1715	16 kD immunogenic protein OS=Legionella pneumophila subsp. pneumophila (strain Philadelphia 1 / ATCC 33152 / DSM 7513) GN=lpg1715 PE=4 SV=1 UPId=UP000000609 PPId=UP000000609	tr|Q5ZUS7|Q5ZUS7_LEGPH	0.204992	-0.597573	-0.820882	-0.611409	-0.456218	0.4244
acpP	Acyl carrier protein OS=Legionella pneumophila subsp. pneumophila (strain Philadelphia 1 / ATCC 33152 / DSM 7513) GN=acpP PE=3 SV=1 UPId=UP000000609 PPId=UP000000609	tr|Q5ZVP4|Q5ZVP4_LEGPH	-0.208154	-0.10485	-1.08832	-0.468573	-0.467475	0.094701
gcvPB	Probable glycine dehydrogenase (decarboxylating) subunit 2 OS=Legionella pneumophila (strain Lens) GN=gcvPB PE=3 SV=1 UPId=UP000002517 PPId=UP000000609	sp|Q5X0A8|GCSPB_LEGPL	-0.724377	-0.113002	-0.615406	-0.437252	-0.472509	0.206279
lpg1560	Dihydrolipoamide acetyltransferase component of pyruvate dehydrogenase complex OS=Legionella pneumophila subsp. pneumophila (strain Philadelphia 1 / ATCC 33152 / DSM 7513) GN=lpg1560 PE=3 SV=1 UPId=UP000000609 PPId=UP000000609	tr|Q5ZV80|Q5ZV80_LEGPH	-0.630109	0.00693239	-0.596876	-0.682387	-0.47561	0.401259
rplB	50S ribosomal protein L2 OS=Legionella pneumophila subsp. pneumophila (strain Philadelphia 1 / ATCC 33152 / DSM 7513) GN=rplB PE=3 SV=1 UPId=UP000000609 PPId=UP000000609	sp|Q5ZYP0|RL2_LEGPH	-0.467178	-0.129167	-1.09726	-0.27637	-0.492493	0.170772
metK	S-adenosylmethionine synthase OS=Legionella pneumophila subsp. pneumophila (strain Philadelphia 1 / ATCC 33152 / DSM 7513) GN=metK PE=3 SV=1 UPId=UP000000609 PPId=UP000000609	sp|Q5ZTY6|METK_LEGPH	-0.430717	-1.18872	-0.980372	0.576724	-0.505772	0.163038
fadB	3-hydroxyacyl CoA dehydrogenase oxidoreductase protein OS=Legionella pneumophila subsp. pneumophila (strain Philadelphia 1 / ATCC 33152 / DSM 7513) GN=fadB PE=4 SV=1 UPId=UP000000609 PPId=UP000000609	tr|Q5ZVT8|Q5ZVT8_LEGPH	-0.925937	-0.66417	-0.473696	0.0382281	-0.506394	0.0747087
sdhB	Succinate dehydrogenase iron-sulfur protein subunit B OS=Legionella pneumophila subsp. pneumophila (strain Philadelphia 1 / ATCC 33152 / DSM 7513) GN=sdhB PE=4 SV=1 UPId=UP000000609 PPId=UP000000609	tr|Q5ZY42|Q5ZY42_LEGPH	-0.525085	-0.222489	-1.48583	0.16548	-0.51698	0.224098
fabI	Enoyl-[acyl-carrier-protein] reductase [NADH] OS=Legionella pneumophila subsp. pneumophila (strain Philadelphia 1 / ATCC 33152 / DSM 7513) GN=fabI PE=3 SV=1 UPId=UP000000609 PPId=UP000000609	tr|Q5ZUE4|Q5ZUE4_LEGPH	-0.228404	-0.49135	-0.630354	-0.741674	-0.522945	0.106354
lpg0708	IcmL-like OS=Legionella pneumophila subsp. pneumophila (strain Philadelphia 1 / ATCC 33152 / DSM 7513) GN=lpg0708 PE=4 SV=1 UPId=UP000000609 PPId=UP000000609	tr|Q5ZXM3|Q5ZXM3_LEGPH	-0.980564	-0.175493	-0.954718	0.0180903	-0.523171	0.242226
rpoZ	DNA-directed RNA polymerase subunit omega OS=Legionella pneumophila GN=rpoZ PE=3 SV=1 UPId=UP000074002 PPId=UP000000609	tr|A0A0C9MVW6|A0A0C9MVW6_LEGPN	0.0559448	-0.376599	-1.56772	-0.2067	-0.523767	0.140822
rpoD	RNA polymerase sigma factor RpoD OS=Legionella pneumophila subsp. pneumophila (strain Philadelphia 1 / ATCC 33152 / DSM 7513) GN=rpoD PE=3 SV=1 UPId=UP000000609 PPId=UP000000609	tr|Q5ZT04|Q5ZT04_LEGPH	-0.243751	-0.40176	-1.26935	-0.229136	-0.535999	0.180726
ndk	Nucleoside diphosphate kinase OS=Legionella pneumophila subsp. pneumophila (strain Philadelphia 1 / ATCC 33152 / DSM 7513) GN=ndk PE=3 SV=2 UPId=UP000000609 PPId=UP000000609	sp|Q5ZV92|NDK_LEGPH	-0.699792	0.234277	-1.46206	-0.219446	-0.536756	0.149634
fabG	3-oxoacyl-(Acyl carrier protein) reductase OS=Legionella pneumophila subsp. pneumophila (strain Philadelphia 1 / ATCC 33152 / DSM 7513) GN=fabG PE=4 SV=1 UPId=UP000000609 PPId=UP000000609	tr|Q5ZVP5|Q5ZVP5_LEGPH	-0.529965	-0.101733	-0.703736	-0.859568	-0.54875	0.079514
aceF	Acetyltransferase component of pyruvate dehydrogenase complex OS=Legionella pneumophila subsp. pneumophila (strain Philadelphia 1 / ATCC 33152 / DSM 7513) GN=aceF PE=3 SV=1 UPId=UP000000609 PPId=UP000000609	tr|Q5ZVD7|Q5ZVD7_LEGPH	-0.216397	-0.633568	-1.11688	-0.303582	-0.567606	0.123312
yfcX	Enoyl CoA hydratase OS=Legionella pneumophila subsp. pneumophila (strain Philadelphia 1 / ATCC 33152 / DSM 7513) GN=yfcX PE=3 SV=1 UPId=UP000000609 PPId=UP000000609	tr|Q5ZV44|Q5ZV44_LEGPH	-0.991985	-0.262621	-0.830174	-0.198434	-0.570803	0.206178
lpg2043	Peptidoglycan associated lipoprotein OS=Legionella pneumophila subsp. pneumophila (strain Philadelphia 1 / ATCC 33152 / DSM 7513) GN=lpg2043 PE=3 SV=1 UPId=UP000000609 PPId=UP000000609	tr|Q5ZTW5|Q5ZTW5_LEGPH	-0.755882	-0.492713	-0.823395	-0.229096	-0.575271	0.0358074
lpg2843	Inosine 5'-monophosphate dehydrogenase OS=Legionella pneumophila subsp. pneumophila (strain Philadelphia 1 / ATCC 33152 / DSM 7513) GN=lpg2843 PE=1 SV=1 UPId=UP000000609 PPId=UP000000609	tr|Q5ZRN7|Q5ZRN7_LEGPH	-0.992635	0.260287	-0.925512	-0.726598	-0.596114	0.203858
prpD	2-methylcitrate dehydratase PrpD OS=Legionella pneumophila subsp. pneumophila (strain Philadelphia 1 / ATCC 33152 / DSM 7513) GN=prpD PE=4 SV=1 UPId=UP000000609 PPId=UP000000609	tr|Q5ZVB1|Q5ZVB1_LEGPH	-0.440434	-0.76195	-1.46745	0.280611	-0.597305	0.158354
lpg0406	Alkyl hydroperoxide reductase AhpD OS=Legionella pneumophila subsp. pneumophila (strain Philadelphia 1 / ATCC 33152 / DSM 7513) GN=lpg0406 PE=1 SV=1 UPId=UP000000609 PPId=UP000000609	tr|Q5ZYG6|Q5ZYG6_LEGPH	-0.573233	-0.0592634	-1.12409	-0.689429	-0.611503	0.151456
fadA	3-ketoacyl CoA thiolase OS=Legionella pneumophila subsp. pneumophila (strain Philadelphia 1 / ATCC 33152 / DSM 7513) GN=fadA PE=3 SV=1 UPId=UP000000609 PPId=UP000000609	tr|Q5ZVT7|Q5ZVT7_LEGPH	0.422031	-0.467753	-2.2399	-0.257119	-0.635686	0.246396
lpg1351	Piperidine-6-carboxylate dehydrogenase OS=Legionella pneumophila subsp. pneumophila (strain Philadelphia 1 / ATCC 33152 / DSM 7513) GN=lpg1351 PE=4 SV=1 UPId=UP000000609 PPId=UP000000609	tr|Q5ZVT9|Q5ZVT9_LEGPH	-0.867537	-0.466248	-0.906561	-0.434674	-0.668755	0.0497642
lpg2327	CG18304 gene product OS=Legionella pneumophila subsp. pneumophila (strain Philadelphia 1 / ATCC 33152 / DSM 7513) GN=lpg2327 PE=4 SV=1 UPId=UP000000609 PPId=UP000000609	tr|Q5ZT38|Q5ZT38_LEGPH	-0.512749	-0.279407	-1.88847	-0.129509	-0.702534	0.299548
aroK	Shikimate kinase OS=Legionella pneumophila subsp. pneumophila (strain Philadelphia 1 / ATCC 33152 / DSM 7513) GN=aroK PE=3 SV=1 UPId=UP000000609 PPId=UP000000609	sp|Q5ZX01|AROK_LEGPH	-0.913038	-0.157763	-1.29381	-0.514238	-0.719713	0.0947045
clpP	ATP-dependent Clp protease proteolytic subunit OS=Legionella pneumophila subsp. pneumophila (strain Philadelphia 1 / ATCC 33152 / DSM 7513) GN=clpP PE=3 SV=1 UPId=UP000000609 PPId=UP000000609	sp|Q5ZUD9|CLPP_LEGPH	-0.594587	0.095093	-1.61211	-0.790948	-0.725638	0.104459
dosC	Diguanylate cyclase DosC OS=Legionella pneumophila GN=dosC PE=4 SV=1 UPId=UP000074002 PPId=UP000000609	tr|A0A130LLI8|A0A130LLI8_LEGPN	-2.51576	-0.478799	0.854299	-0.84608	-0.746585	0.314358
glyA	Serine hydroxymethyltransferase OS=Legionella pneumophila subsp. pneumophila (strain Philadelphia 1 / ATCC 33152 / DSM 7513) GN=glyA PE=3 SV=1 UPId=UP000000609 PPId=UP000000609	sp|Q5ZXK6|GLYA_LEGPH	-0.773326	-1.07715	-0.773938	-0.551467	-0.793971	0.0089982
prs	Ribose-phosphate pyrophosphokinase OS=Legionella pneumophila subsp. pascullei GN=prs PE=3 SV=1 UPId=UP000073549 PPId=UP000000609	tr|A0A140J1Q4|A0A140J1Q4_LEGPN	-1.26126	-0.162984	-0.992144	-0.921739	-0.834532	0.0186578
hisH1	Imidazole glycerol phosphate synthase subunit HisH 1 OS=Legionella pneumophila subsp. pneumophila (strain Philadelphia 1 / ATCC 33152 / DSM 7513) GN=hisH1 PE=3 SV=1 UPId=UP000000609 PPId=UP000000609	sp|Q5ZXI1|HIS51_LEGPH	-0.818351	-0.64217	-1.42728	-0.7257	-0.903375	0.08883
icd	Isocitrate dehydrogenase [NADP] OS=Legionella pneumophila subsp. pneumophila (strain Philadelphia 1 / ATCC 33152 / DSM 7513) GN=icd PE=4 SV=1 UPId=UP000000609 PPId=UP000000609	tr|Q5ZXB6|Q5ZXB6_LEGPH	-0.772142	-0.139132	-1.30154	-1.47625	-0.922267	0.111167
rpmF	50S ribosomal protein L32 OS=Legionella pneumophila subsp. pneumophila (strain Philadelphia 1 / ATCC 33152 / DSM 7513) GN=rpmF PE=3 SV=1 UPId=UP000000609 PPId=UP000000609	sp|Q5ZVP9|RL32_LEGPH	-0.893196	-0.353661	-1.90196	-0.952783	-1.0254	0.0176232
atoB	Acyl CoA C-acetyltransferase OS=Legionella pneumophila subsp. pneumophila (strain Philadelphia 1 / ATCC 33152 / DSM 7513) GN=atoB PE=3 SV=1 UPId=UP000000609 PPId=UP000000609	tr|Q5ZUH3|Q5ZUH3_LEGPH	-0.838058	-0.489179	-2.2779	-0.527456	-1.03315	0.0680228
lpg2529	Uncharacterized protein OS=Legionella pneumophila subsp. pneumophila (strain Philadelphia 1 / ATCC 33152 / DSM 7513) GN=lpg2529 PE=4 SV=1 UPId=UP000000609 PPId=UP000000609	tr|Q5ZSI8|Q5ZSI8_LEGPH	-1.03284	-2.54946	-0.542477	-1.07775	-1.30063	0.00378175
phaB	Acetyoacetyl CoA reductase OS=Legionella pneumophila subsp. pneumophila (strain Philadelphia 1 / ATCC 33152 / DSM 7513) GN=phaB PE=4 SV=1 UPId=UP000000609 PPId=UP000000609	tr|Q5ZY15|Q5ZY15_LEGPH	-2.02106	-0.27524	-1.24012	-1.72344	-1.31497	0.0900295
lpg0602	ATP transporter, ABC binding component, ATP-binding protein OS=Legionella pneumophila subsp. pneumophila (strain Philadelphia 1 / ATCC 33152 / DSM 7513) GN=lpg0602 PE=4 SV=1 UPId=UP000000609 PPId=UP000000609	tr|Q5ZXX8|Q5ZXX8_LEGPH	-1.27733	-0.990218	-1.56156	-1.65059	-1.36993	0.0239288
icmX	IcmX (IcmY) OS=Legionella pneumophila subsp. pneumophila (strain Philadelphia 1 / ATCC 33152 / DSM 7513) GN=icmX PE=4 SV=1 UPId=UP000000609 PPId=UP000000609	tr|Q5ZS30|Q5ZS30_LEGPH	-1.80461	0.391621	-3.67325	-1.26185	-1.58702	0.0652809
traG_1	Conjugal transfer protein traG OS=Legionella pneumophila GN=traG_1 PE=4 SV=1 UPId=UP000074166 PPId=UP000000609	tr|A0A131L850|A0A131L850_LEGPN	-5.18929	-3.01105	-1.15458	1.89488	-1.86501	0.242693
cysS	Cysteine--tRNA ligase OS=Legionella pneumophila subsp. pneumophila (strain Philadelphia 1 / ATCC 33152 / DSM 7513) GN=cysS PE=3 SV=1 UPId=UP000000609 PPId=UP000000609	sp|Q5ZVY1|SYC_LEGPH	-3.70624	1.11276	-4.64758	-0.365672	-1.90168	0.152909
lpg2350	Alkylhydroperoxide reductase, AhpC/TSA family OS=Legionella pneumophila subsp. pneumophila (strain Philadelphia 1 / ATCC 33152 / DSM 7513) GN=lpg2350 PE=4 SV=1 UPId=UP000000609 PPId=UP000000609	tr|Q5ZT15|Q5ZT15_LEGPH	-2.63865	-2.34629	-1.9623	-0.669035	-1.90407	0.129785
lpg2414	Uncharacterized protein OS=Legionella pneumophila subsp. pneumophila (strain Philadelphia 1 / ATCC 33152 / DSM 7513) GN=lpg2414 PE=4 SV=1 UPId=UP000000609 PPId=UP000000609	tr|Q5ZSV2|Q5ZSV2_LEGPH	-1.44263	-0.0897235	-3.35826	-2.89808	-1.94717	0.0345762
