# Supplementary material for: Quorum sensing modulates the formation of virulent Legionella persisters within infected cells
Source: Nat Commun. 2019 Nov 18;10:5216. doi: 10.1038/s41467-019-13021-8 (PMC6861284; doi:10.1038/s41467-019-13021-8)
Supplement: Supplementary file 6 — Supplementary Data 3 [file 41467_2019_13021_MOESM6_ESM.xlsx]

## Sheet: Feuil1
Eukaryotic cells	Properties	Source
Acanthamoeba castellanii		ATCC 302234
Dictyostelium discoideum	AX3 parental strain	Loovers, H. M. et al. Regulation of phagocytosis in Dictyostelium by the inositol 5-phosphatase OCRL homolog Dd5P4. Traffic 8, 618–628 (2007).
D. discoideum/ P4C-GFP	AX3 parental strain + pWS34	59
Legionella pneumophila
JR32	Virulent L. pneumophila serogroup 1 strain, derivative of strain Philadelphia-1 (wild-type)	Sadosky, A. B., Wiater, L. A. & Shuman, H. A. Identification of Legionella pneumophila genes required for growth within and killing of human macrophages. Infect. Immun. 61, 5361–5373 (1993).
JR32/Timer	JR32 carrying the plasmid pNP107	this work
JR32/PflaA-gfp	JR32 carrying the plasmid pSN7	this work
JR32/PsidC-gfp	JR32 carrying the plasmid pCM11	this work
JR32/Ptac-timer-PflaA-mCerulean	JR32 carrying the plasmid pNP127	this work
JR32/Ptac-timer-PsidC-mCerulean	JR32 carrying the plasmid pNP128	this work
JR32/GFP	JR32 carrying the plasmid pNT28	33
DicmT	Avirulent icmT deletion mutant in JR32	36
DicmT/Timer	DicmT carrying the plasmid pNP107	this work
JR32(icmTS)	JR32 carrying the complementation plasmid pNP124	this work
DicmT(icmTS)	Avirulent icmT deletion mutant carrying the complementation plasmid pNP124	this work
ΔlqsA	lqsA deletion mutant in JR32	31
ΔlqsA/Timer	lqsA deletion mutant carrying the plasmid pNP107	this work
ΔlqsA(lqsA)	lqsA deletion mutant carrying the complementation plasmid pNP120	this work
ΔlqsA/PflaA-gfp	lqsA deletion mutant carrying the complementation plasmid pSN7	this work
ΔlqsA/PsidC-gfp	lqsA deletion mutant carrying the complementation plasmid pCM11	this work
ΔlqsS	lqsS deletion mutant in JR32	31
ΔlqsS/Timer	lqsS deletion mutant carrying the plasmid pNP107	this work
ΔlqsS(lqsS)	lqsS deletion mutant carrying the complementation plasmid pNP121	this work
ΔlqsT	lqsT deletion mutant in JR32	32
ΔlqsT/Timer	lqsT deletion mutant carrying the plasmid pNP107	this work
ΔlqsT(lqsT)	lqsT deletion mutant carrying the complementation plasmid pNP122	this work
ΔlqsS-ΔlqsT	lqsS and lqsT double deletion mutant in JR32	32
ΔlqsS-ΔlqsT/Timer	lqsS and lqsT double deletion mutant in JR32 carrying the plasmid pNP107	this work
ΔlqsS-ΔlqsT(lqsS)	lqsS and lqsT double deletion mutant in JR32 carrying the complementation plasmid pNP121	this work
ΔlqsS-ΔlqsT(lqsT)	lqsS and lqsT double deletion mutant in JR32 carrying the complementation plasmid pNP122	this work
ΔlqsR	lqsR deletion mutant in JR32	33
ΔlqsR/Timer	lqsR deletion mutant in JR32 carrying the plasmid pNP107	this work
ΔlvbR	lvbR deletion mutant in JR32	63
ΔlvbR/Timer	lvbR deletion mutant carrying the plasmid pNP107	this work
ΔlvbR(lvbR)	lvbR deletion mutant carrying the complementation plasmid pNP123	this work
7
