# Supplementary material for: Quorum sensing modulates the formation of virulent Legionella persisters within infected cells
Source: Nat Commun. 2019 Nov 18;10:5216. doi: 10.1038/s41467-019-13021-8 (PMC6861284; doi:10.1038/s41467-019-13021-8)
Supplement: Supplementary file 7 — Supplementary Data 4 [file 41467_2019_13021_MOESM7_ESM.xlsx]

## Sheet: Feuil1
Plasmids	Properties	Source
pAK2	pMMB207-C, ΔlacIq, Ptac-gfp, PlqsT-lqsT	32
pAK18	pMMB207-C, ΔlacIq, Ptac-gfp, PlvbR-lvbR	63
pCaln-GFP	pDEXRH-CALNEXIN-RSSSKLK-GFPS65T	70
pCM4	pMMB207-C, ΔlacIq, Ptac-gfp-asv (constitutive short-lived gfp)	34
pCM9	pMMB207-C, ΔlacIq, PflaA-gfp-asv (PflaA controlled short-lived gfp)	34
pCM11	pMMB207-C, ΔlacIq, PsidC-gfp-asv (PsidC controlled short-lived gfp)	this work
pBR322-timer	pBR322, PybaJp-timerbac	2
pGS‐Lc‐37‐14	pMMB207αb‐Km‐14, PicmT-icmS-icmT-icmS	36
pNP83	pMMB207-C, ΔlacIq, PrpsM-mcherry, PipaH7.8 gfpsfm2-laa	this work
pNP99	pMMB207-C, ΔlacIq, Ptac-mCerulean	25
pNP102	pMMB207-C, ΔlacIq, Ptac-mcherry (constitutive mcherry)	25
pNP107	pMMB207-C, ΔlacIq, Ptac-timer (constitutive timer expression)	this work
pNP120	pMMB207-C, ΔlacIq, Ptac-timer-lqsA (co-expression of timer and lqsA)	this work
pNP121	pMMB207-C, ΔlacIq, Ptac-timer, PlqsS-lqsS	this work
pNP122	pMMB207-C, ΔlacIq, Ptac-timer, PlqsT-lqsT	this work
pNP123	pMMB207-C, ΔlacIq, Ptac-timer, PlvbR-lvbR	this work
pNP124	pMMB207, ΔlacIq, Ptac-timer, PicmT-icmS-icmT-icmS	this work
pNP125	pMMB207-C, ΔlacIq, PflaA-mCerulean	this work
pNP126	pMMB207-C, ΔlacIq, PsidC-mCerulean	this work
pNP127	pMMB207-C, ΔlacIq, Ptac-timer, PflaA-mCerulean	this work
pNP128	pMMB207-C, ΔlacIq, Ptac-timer, PsidC-mCerulean	this work
pNT28	pMMB207-C, ΔlacIq, Ptac-gfp (constitutive gfp)	33
pNT31	pMMB207-C, ΔlacIq, Ptac-gfp, PlqsS-lqsS	31
pSN1	pMMB207-C, ΔlacIq, Ptac-mcherry, PipaH7.8 gfpsfm2-laa	this work
pSN2	pMMB207-C, ΔlacIq, Ptac-T7RBS-mcherry, PipaH7.8 gfpsfm2-laa	this work
pSN5	pMMB207-C, ΔlacIq, Ptac-T7RBS-mcherry, PipaH7.8 gfpsfm2-aav	this work
pSN6	pMMB207-C, ΔlacIq, Ptac-T7RBS-mcherry, MCS-gfpsfm2-aav (MCS upstream the short-lived gfpsfm2-aav, constitutive mcherry expression)	this work
pSN7	pMMB207-C, ΔlacIq, Ptac-T7RBS-mcherry, PflaA-gfpsfm2-aav (PflaA controlled short-lived gfpsfm2-aav, constitutive mcherry expression)	this work
pTSARUd2.4s	pUC18, PrpsM-mcherry, PipaH7.8 gfpsfm2-laa	73
pWS34	pDM323-P4CSidC-gfp	59
Abbreviations: RBS, ribosome binding site
