# Supplementary material for: Quorum sensing modulates the formation of virulent Legionella persisters within infected cells
Source: Nat Commun. 2019 Nov 18;10:5216. doi: 10.1038/s41467-019-13021-8 (PMC6861284; doi:10.1038/s41467-019-13021-8)
Supplement: Supplementary file 8 — Supplementary Data 5 [file 41467_2019_13021_MOESM8_ESM.xlsx]

## Sheet: Feuil1
Oligonucleotides	Sequence (5’-3’)	Enzyme
oCM78 forward	AGCCTCGAGCTCCGGGAACTCAATAAATCAAC	SacI
oCM78 reverse	GTTTATTCTAGATTTCTAGTGTCTTGTTTAT	XbaI
oNP26 forward	AATGGGCCCGATTTTTTCGCATATTTTTCTTG	ApaI
oNP26 reverse	GCTgaaaatcttcAAAACTAAAGCGCCACAAGGGC	XmnI
oNP28 forward	caacgatgaaaattatgcggcggccgtataatctagagtctcgagc
oNP28 reverse	gctcgagactctagattatacggccgccgcataattttcatcgttg
oNP41 forward	AATGGGCCCGCTATCATGCCATACCGCGA	ApaI
oNP41 reverse	ACCGAGCTCATTATACGAGCCGATGATTA	SacI
oNP45 forward	TTCGAGCTCAATTCGCTAGATTTAAGAAGGAGATATACATATGGTGAGCAAGGGCGAGGA	SacI
oNP45 reverse	TTCGCTAGCGACGGCCAGTGCCAAG	NheI
oNP46 forward	AATGAGCTCAATTCGCTAGATTTAAGAAGGAGATATACAT	SacI
oNP46 reverse	GACTCTAGACTTCTCTCATCCGCCAAAACAG	XbaI
oNP60 forward	TAGAAGCTTGAGCTCAATTCGCTAGATTTAAGAAGGAGATATACATATGAGCAATACAGAATACC	HindIII
oNP60 reverse	AGACTCTAGATTAATTACCCTTAAACAAAGG	XbaI
oNP72 forward	attTCTAGatttaagaaggagatatacatatggtgagcaagggcgagga	XbaI
oNP72 reverse	GCCAAGCTttacttgtacagctcgtccatg	HindIII
oNP73 forward	CTTCCAGATGTATGCTCTTCTttacttgtacagctcgtccatg
oNP73 reverse_PflaA	CTTGCTGGCGTTCGGGAGCGAGCTCACCAGAACATTTAAC
oNP73 reverse_PsidC	CTTGCTGGCGTTCGGGAGCCGGGAACTCAATAAATCAAC
oNP77 forward	TATGCTCTTCTGCTCCCGAACGCCAGCAAG	BspQI
oNP77 reverse	ACAGAATTCGATTTGTCCTACTCAGGAGAG	EcoRI
oSN2 forward	GATGGATCCAAATTAGAACCCAGATATTA	BamHI
oSN2 reverse	TTTAGATCTTTTCATAATTTTAGTCTCCTCAGACC	BglII
Gene synthesis	Sequence (5’-3’)
	GTCGCTAGCGCCCGCCTAATGAGCGGGCTTTTTTTT ACTAGTCCCGGGCATATGATCGATGGATCCATGAAA AGATCTAAA	NheI-BglII
