# Supplementary material for: Quorum sensing modulates the formation of virulent Legionella persisters within infected cells
Source: Nat Commun. 2019 Nov 18;10:5216. doi: 10.1038/s41467-019-13021-8 (PMC6861284; doi:10.1038/s41467-019-13021-8)
Supplement: Supplementary file 12 — Source Data [file 41467_2019_13021_MOESM12_ESM.xlsx]

## Sheet: Fig.1
Fig. 1e
% non-growers	5 h
	Replicate 1	Replicate 2	Replicate 3	Average	SD
WT	97.9	98.2	97.4	97.8333	0.404145
DicmT	99.1	99	98.8	98.9667	0.152753
	24 h
	Replicate 1	Replicate 2	Replicate 3	Average	SD
WT	51.6	51.5	61.1	54.7333	5.51392
DicmT	98.7	81.6	91.6	90.6333	8.59089

## Sheet: Fig. 2
Fig. 2b
% total		Replicate 1	Replicate 2	Replicate 3	Replicate 4	Average	SD
non-growers	pre-sort	61.1	57.5	66.5	43.4	57.125	9.86927
	post-sort	98.2	97.9	98.3	96.8	97.8	0.687992
Growers	pre-sort	38.9	42.5	33.5	56.6	42.875	9.86927
	post-sort	93.8	79.1	92.4	98.1	90.85	8.2002
Fig. 2c
% bacteria resuming growth on plate		Replicate 1	Replicate 2	Replicate 3	Average	SD
Growers	CYE	9.8	11.9	11.2	10.9667	1.06927
	CYE cm5	8.4	13.3	11.2	10.9667	2.45832
Non-growers	CYE	11.55	12.6	8.4	10.85	2.18575
	CYE cm5	16.1	13.3	14.7	14.7	1.4
Fig. 2d
% total	Replicate 1	Replicate 2	Replicate 3	Replicate 4	Replicate 5	Replicate 6	Average	SD
growers	53.5	53.1	52	46	46	51	50.3	3.4
non-growers	49.4	53	52	49	52	49	50.7	1.8
Fig. 2e
% survival
ofloxacin	Replicate 1	Replicate 2	Replicate 3	Average	SD
growers	26.4	14.7	17.8	19.6	6.1
non-growers	87.6	94.3	76.2	86	9.1
erythromycin	Replicate 1	Replicate 2	Replicate 3	Average	SD
growers	37.5	40	37.5	38.3	1.4
non-growers	85.1	75.3	77.3	79.2	5.1
gentamicin	Replicate 1	Replicate 2	Replicate 3	Average	SD
growers	37	48.5	36.5	40.7	6.8
non-growers	71.8	64.7	74.8	70.5	5.2
Fig. 2f
Log10CFU/mL
Ofloxacin	Replicate 1	Replicate 2	Replicate 3	Average	SD
T0	6.30103	6.25527	6.25527	6.27053	0.0264181
T15h	4	4.07918	4	4.02639	0.0457153
T30h	3.66276	3.81954	3.8451	3.7758	0.0987276
T50h	3.716	3.83251	3.88081	3.80978	0.0847244
Erythromycin
T0	6.30103	6.25527	6.25527	6.27053	0.0264181
T15h	4.68124	4.95424	4.94448	4.85999	0.154877
T30h	4.79239	4.79239	4.69897	4.76125	0.053937
T50h	4.70412	4.44242	4.76343	4.63666	0.291318
Ofloxacin/progeny	Replicate 1	Replicate 2	Replicate 3	Average	SD
T0	6.38021	6.30103	6.20412	6.29512	0.0881942
T15h	4.07918	4.36173	4.17609	4.20567	0.143576
T30h	3.89209	3.94448	4.04139	3.95932	0.0757474
T50h	3.79239	3.716	3.81954	3.77598	0.0536859
Erythromycin/progeny
T0	6.38021	6.30103	6.20412	6.29512	0.0881942
T15h	4.92428	5.04922	5.0086	4.99403	0.0637306
T30h	4.91381	4.97313	4.97313	4.95336	0.034245
T50h	4.68124	4.85733	4.5563	4.69829	0.151238

## Sheet: Fig. 4
Fig. 4a
fold change	Replicate 1	Replicate 2	Replicate 3	Average	SD
growers	0.075	0.067	0.05	0.064	0.0127671
non-growers	8.3	8.5	9.7	8.83333	0.757188
Fig. 4b
% non-growers survival
	Replicate 1	Replicate 2	Replicate 3	Average	SD
DicmT(icmTS)	100	100	100	100	0
WT	100	100	100	100	0
DicmT	100	100	100	100	0
DicmT(icmTS)	78.2596	84.1361	72.2368	78.2108	5.94983
WT	75.5958	75.8243	72.3081	74.5761	1.96743
DicmT	62.4913	63.087	60.9956	62.1913	1.0775
DicmT(icmTS)	73.9476	77.5559	69.1386	73.5474	4.22292
WT	67.2071	67.9309	67.9994	67.7125	0.438984
DicmT	34.2585	34.4611	34.1846	34.3014	0.143188
DicmT(icmTS)	43.4538	45.4875	40.7333	43.2249	2.38535
WT	47.0576	47.1073	46.6067	46.9239	0.275795
DicmT	10.9535	10.7389	10.7424	10.8116	0.122916
DicmT(icmTS)	34.6341	35.3207	32.3487	34.1012	1.55601
WT	46.132	48.2045	45.0022	46.4462	1.62411
DicmT	12.3156	12.9271	12.3648	12.5358	0.339723
DicmT(icmTS)	38.2927	40.6328	37.2464	38.7239	1.73392
WT	44.272	45.7106	44.0157	44.6661	0.913607
DicmT	9.13988	8.96527	9.19116	9.09877	0.118422
Fig. 4d
	Count, GFP+ & Single & Focus	%, One Lpn & Internalized & Lpn+ & GFP+ & Single & Focus, GFP+ & Single & Focus	%, Multiple Lpn & Internalized & Lpn+ & GFP+ & Single & Focus, GFP+ & Single & Focus	%, Infected & Internalized & Lpn+ & GFP+ & Single & Focus, GFP+ & Single & Focus	Count, One Lpn & Internalized & Lpn+ & GFP+ & Single & Focus	Count, Multiple Lpn & Internalized & Lpn+ & GFP+ & Single & Focus	Count, Infected & Internalized & Lpn+ & GFP+ & Single & Focus	Mean Pixel_Dilate(Spot(M04, Lpn red, Bright, 8.5, 1), 4) And Not Dilate(Spot(M04, Lpn red, Bright, 8.5, 1), 2)_P4C/Lpn green, Mean, One Lpn & Internalized & Lpn+ & GFP+ & Single & Focus	Mean Pixel_Dilate(Spot(M04, Lpn red, Bright, 8.5, 1), 4) And Not Dilate(Spot(M04, Lpn red, Bright, 8.5, 1), 2)_P4C/Lpn green, Median, One Lpn & Internalized & Lpn+ & GFP+ & Single & Focus	Mean Pixel_Dilate(Spot(M04, Lpn red, Bright, 8.5, 1), 4) And Not Dilate(Spot(M04, Lpn red, Bright, 8.5, 1), 2)_P4C/Lpn green, Std. Dev., One Lpn & Internalized & Lpn+ & GFP+ & Single & Focus	Mean Pixel_Dilate(Spot(M04, Lpn red, Bright, 8.5, 1), 4) And Not Dilate(Spot(M04, Lpn red, Bright, 8.5, 1), 2)_P4C/Lpn green, Mean, Multiple Lpn & Internalized & Lpn+ & GFP+ & Single & Focus	Mean Pixel_Dilate(Spot(M04, Lpn red, Bright, 8.5, 1), 4) And Not Dilate(Spot(M04, Lpn red, Bright, 8.5, 1), 2)_P4C/Lpn green, Median, Multiple Lpn & Internalized & Lpn+ & GFP+ & Single & Focus	Mean Pixel_Dilate(Spot(M04, Lpn red, Bright, 8.5, 1), 4) And Not Dilate(Spot(M04, Lpn red, Bright, 8.5, 1), 2)_P4C/Lpn green, Std. Dev., Multiple Lpn & Internalized & Lpn+ & GFP+ & Single & Focus	Mean Pixel_Dilate(Spot(M04, Lpn red, Bright, 8.5, 1), 4) And Not Dilate(Spot(M04, Lpn red, Bright, 8.5, 1), 2)_P4C/Lpn green, Mean, Infected & Internalized & Lpn+ & GFP+ & Single & Focus	Mean Pixel_Dilate(Spot(M04, Lpn red, Bright, 8.5, 1), 4) And Not Dilate(Spot(M04, Lpn red, Bright, 8.5, 1), 2)_P4C/Lpn green, Median, Infected & Internalized & Lpn+ & GFP+ & Single & Focus	Mean Pixel_Dilate(Spot(M04, Lpn red, Bright, 8.5, 1), 4) And Not Dilate(Spot(M04, Lpn red, Bright, 8.5, 1), 2)_P4C/Lpn green, Std. Dev., Infected & Internalized & Lpn+ & GFP+ & Single & Focus	Intensity_Spot(M04, Lpn red, Bright, 8.5, 1)_P4C/Lpn green / Intensity_Spot(M04, Lpn red, Bright, 8.5, 1)_Lpn red, Mean, One Lpn & Internalized & Lpn+ & GFP+ & Single & Focus	Intensity_Spot(M04, Lpn red, Bright, 8.5, 1)_P4C/Lpn green / Intensity_Spot(M04, Lpn red, Bright, 8.5, 1)_Lpn red, Median, One Lpn & Internalized & Lpn+ & GFP+ & Single & Focus	Intensity_Spot(M04, Lpn red, Bright, 8.5, 1)_P4C/Lpn green / Intensity_Spot(M04, Lpn red, Bright, 8.5, 1)_Lpn red, Std. Dev., One Lpn & Internalized & Lpn+ & GFP+ & Single & Focus	Intensity_Spot(M04, Lpn red, Bright, 8.5, 1)_P4C/Lpn green / Intensity_Spot(M04, Lpn red, Bright, 8.5, 1)_Lpn red, Mean, Multiple Lpn & Internalized & Lpn+ & GFP+ & Single & Focus	Intensity_Spot(M04, Lpn red, Bright, 8.5, 1)_P4C/Lpn green / Intensity_Spot(M04, Lpn red, Bright, 8.5, 1)_Lpn red, Median, Multiple Lpn & Internalized & Lpn+ & GFP+ & Single & Focus	Intensity_Spot(M04, Lpn red, Bright, 8.5, 1)_P4C/Lpn green / Intensity_Spot(M04, Lpn red, Bright, 8.5, 1)_Lpn red, Std. Dev., Multiple Lpn & Internalized & Lpn+ & GFP+ & Single & Focus	Intensity_Spot(M04, Lpn red, Bright, 8.5, 1)_P4C/Lpn green / Intensity_Spot(M04, Lpn red, Bright, 8.5, 1)_Lpn red, Mean, Infected & Internalized & Lpn+ & GFP+ & Single & Focus	Intensity_Spot(M04, Lpn red, Bright, 8.5, 1)_P4C/Lpn green / Intensity_Spot(M04, Lpn red, Bright, 8.5, 1)_Lpn red, Median, Infected & Internalized & Lpn+ & GFP+ & Single & Focus	Intensity_Spot(M04, Lpn red, Bright, 8.5, 1)_P4C/Lpn green / Intensity_Spot(M04, Lpn red, Bright, 8.5, 1)_Lpn red, Std. Dev., Infected & Internalized & Lpn+ & GFP+ & Single & Focus	%Gated, More red & One Lpn & Internalized & Lpn+ & GFP+ & Single & Focus, One Lpn & Internalized & Lpn+ & GFP+ & Single & Focus	%Gated, More green & One Lpn & Internalized & Lpn+ & GFP+ & Single & Focus, One Lpn & Internalized & Lpn+ & GFP+ & Single & Focus	%Gated, More red & Multiple Lpn & Internalized & Lpn+ & GFP+ & Single & Focus, Multiple Lpn & Internalized & Lpn+ & GFP+ & Single & Focus	%Gated, More green & Multiple Lpn & Internalized & Lpn+ & GFP+ & Single & Focus, Multiple Lpn & Internalized & Lpn+ & GFP+ & Single & Focus	%Gated, More red & Infected & Internalized & Lpn+ & GFP+ & Single & Focus, Infected & Internalized & Lpn+ & GFP+ & Single & Focus	%Gated, More green & Infected & Internalized & Lpn+ & GFP+ & Single & Focus, Infected & Internalized & Lpn+ & GFP+ & Single & Focus
1a. WT P4C_1+2.daf	17370.0000	17.4324	26.6436	44.0760	3028.0000	4628.0000	7656.0000	266.5082	206.4182	237.4868	330.6584	296.3023	210.0092	305.2865	265.1217	223.4823	1.2903	1.1922	0.7897	1.3015	1.1909	0.5703	1.2971	1.1913	0.6657	16.4465	83.5205	2.6577	97.3423	8.1113	91.8757
1b. WT P4C_3+4.daf	16071.0000	14.4919	17.8085	32.3004	2329.0000	2862.0000	5191.0000	319.3438	274.0368	236.0792	342.7586	310.4991	197.7704	332.2533	296.0575	216.0934	1.5154	1.2986	0.9742	1.4261	1.2293	0.7542	1.4662	1.2567	0.8609	8.1580	91.7132	1.4326	98.4626	4.4500	95.4344
1c. WT P4C_7.daf	15588.0000	18.0139	44.8165	62.8304	2808.0000	6986.0000	9794.0000	343.1405	254.7543	319.8083	387.4704	350.4083	239.3940	374.7607	327.6869	265.6969	1.3931	1.2934	0.7751	1.3770	1.2722	0.5171	1.3816	1.2770	0.6025	11.0043	88.9957	1.0306	98.9694	3.8901	96.1099
2a. dT P4C_8+9+10+14+15+16+20.daf	33772.0000	1.8388	0.5685	2.4073	621.0000	192.0000	813.0000	44.0950	35.4619	41.0560	48.0358	33.8531	45.7902	45.0257	35.3312	42.2260	0.3662	0.3062	0.2136	0.4313	0.3567	0.2352	0.3816	0.3122	0.2205	85.3462	14.6538	73.9583	26.0417	82.6568	17.3432
2b. dT P4C_11+12+13.daf	34557.0000	1.5829	0.3646	1.9475	547.0000	126.0000	673.0000	54.1792	42.0354	51.3474	55.9227	43.6513	62.7127	54.5056	42.1127	53.6118	0.4670	0.3718	0.2886	0.4814	0.3807	0.2803	0.4697	0.3724	0.2869	69.8355	30.1645	65.8730	34.1270	69.0936	30.9064
2c. dT P4C_17+18+19.daf	20705.0000	2.6757	0.7196	3.3953	554.0000	149.0000	703.0000	26.3931	22.8126	14.4702	26.1852	24.3535	11.4547	26.3491	23.3575	13.8786	0.3102	0.2890	0.0975	0.3267	0.2958	0.1054	0.3137	0.2916	0.0994	95.6679	4.3321	93.9597	6.0403	95.3058	4.6942

## Sheet: Fig. 5
Fig. 5d	Replicate 1	Replicate 2	Replicate 3	Average	SD
% GFP +	49.7	50.6	38.1	46.1333	6.97161
Fig. 5e	Replicate 1	Replicate 2	Replicate 3	Average	SD
PsidC-GFP	338	408	343	363	39.0512
PflaA-GFP	260	415	350	341.667	77.8353

## Sheet: Fig. 6
Fig. 6b
% total
	Replicate 1	Replicate 2	Replicate 3	Average	SD
naive G	85.9	87.3	86	86.4	0.781025
naive NG	12	10.9	11	11.3	0.608276
IFNg G	43.7	42.7	43.1	43.1667	0.503322
IFNg NG	51.4	52	51.7	51.7	0.3
Fig. 6d
% total
	Replicate 1	Replicate 2	Replicate 3	Average	SD
naive GFP -	92	85.6	86.2	87.9333	3.53459
naive GFP +	6.89	12.4	10.8	10.03	2.83455
naive GFP-	48.4	46.8	41.8	45.6667	3.44287
naive GFP +	47.3	48.4	54.4	50.0333	3.82143
Fig. 6e
GFP + counts
	Replicate 1	Replicate 2	Replicate 3	Average	SD
naïve	18	26	13	19	6.55744
IFN-g	193	187	200	193.333	6.50641

## Sheet: Fig. 7
Fig. 7b
non-growers counts	Replicate 1	Replicate 2	Replicate 3	Average	SD
WT	438.9	411.2	444.4	431.5	17.7941
DlqsA	173.5	171.318	170.636	171.818	1.49586
DlqsA(lqsA)	384.8	355.7	407.3	382.6	21.123
non-growers %	Replicate 1	Replicate 2	Replicate 3	Average	SD
WT	46	52	44	47.3333	4.16333
DlqsA	16	20	22	19.3333	3.05505
DlqsA(lqsA)	43	40	42	41.6667	1.52753
Fig. 7c
% non-growers	Replicate 1	Replicate 2	Replicate 3	Average	SD
Wttimer	54.5455	57.5229	58.8182	56.9622	2.19086
WTtimer/JR32	58.4545	60.6364	57.3636	58.8182	1.66639
WTtimer/DlqsA	52.6364	50.7273	53.2727	52.2121	1.3247
DlqsAtimer	13.6364	12.3636	24.1818	16.7273	6.48711
DlqsAtimer/JR32	36.7273	32.0909	35.0909	34.6364	2.35137
DlqsAtimer/DlqsA	21.2727	15.7273	20.1818	19.0606	2.93783
Fig. 7d
% survivors	Replicate 1	Replicate 2	Replicate 3	Average	SD
WT	37.931	51.3514	38.7097	42.664	7.53352
DlqsA	31.4286	26.8657	19.7368	26.0104	5.89261
Fig. 7e
% GFP +	Replicate 1	Replicate 2	Replicate 3	Replicate 4	Replicate 5	Replicate 6	Replicate 7	Replicate 8	Average	SD
WT	28.7	39	38.1	48	48.9	nd	nd	nd	40.54	8.27726
DlqsA	27.9	26.1	25.3	28.9	28.1	5.21	3.12	27.4	21.5038	10.7762
Fig. 7f
% non-growers	Replicate 1	Replicate 2	Replicate 3	Average	SD
WT	50.3	46.9	48.5	48.5667	1.70098
DlqsSDlqsT	70.2	66	69.7	68.6333	2.2942
DlqsSDlqsT(lqsT)	48.2	45.3	48.02	47.1733	1.62485
DlqsSDlqsT(lqsS)	50.5	38.3	46.7	45.1667	6.24286
DlqsT	20.06	22.8	25.5	22.7867	2.72002
DlqsS	19.2	23.9	19.2	20.7667	2.71355
DlvbR	19.2	13	24.2	18.8	5.6107
DlqsS(lqsS)	53.7	48	58	53.2333	5.01631
DlqsT(lqsT)	50.1	47.3	52.7	50.0333	2.70062
DlvbR(lvbR)	45.6	49.8	53.4	49.6	3.90384

## Sheet: Fig.S1
Fig. S1b-c	Log 500nm/600nm
	Microcolony-25°C	Replicate 1	Replicate 2	Replicate 3	Average	SD
average mu	0h-1	-0.299747	-0.303288	-0.353394	-0.31881	0.030003
	0,04h-1	0.016435	0.034769	0.0040166	0.0184068	0.0154707
	0,17h-1	0.328302	0.273322	0.271237	0.290954	0.0323615
	Acanthamoeba-25°C	Replicate 1	Replicate 2	Replicate 3	Average	SD
average mu	0h-1	-0.337808	-0.29036	-0.314642	-0.31427	0.0237261
	0,04h-1	-0.00851805	-0.0187442	-0.00745934	-0.0115739	0.00623221
	0,17h-1	0.275708	0.379309	0.305715	0.320244	0.0533067
average mu	Microcolony-37°C	Replicate 1	Replicate 2	Replicate 3	Average	SD
	0h-1	-0.30313	-0.349245	-0.280595	-0.31099	0.0349936
	0,22h-1	0.51159	0.471815	0.577848	0.520418	0.0535651
	Mu
	Microcolony-25°C	Replicate 1	Replicate 2	Replicate 3	Average	SD
Log 500nm/600nm	-0.31881	0	0	0	0	0
	0.0184068	0.040302	0.046839	0.035265	0.0377835	0.0219592
	0.290954	0.188033	0.166529	0.170831	0.16868	0.0113786
	Acanthamoeba-25°C	Replicate 1	Replicate 2	Replicate 3	Average	SD
Log 500nm/600nm	-0.31427	0	0	0	0	0
	-0.0115739	0.029302	0.051205	0.032008	0.037505	0.0119414
	0.320244	0.150655	0.190656	0.177038	0.170656	0.0203371
Log 500nm/600nm	Microcolony-37°C	Replicate 1	Replicate 2	Replicate 3	Average	SD
	-0.31099	0	0	0	0	0
	0.520418	0.230076	0.200937	0.240921	0.223978	0.0206777

## Sheet: Fig. S2
Fig. S2d
% non-growers	Replicate 1	Replicate 2	Replicate 3	Average	SD
AYE	52.7	50.3	52.6	51.8667	1.35769
A. castellanii	53.3	53.9	52.5	53.2333	0.702377

## Sheet: Fig. S3
	Fig. S3c
	% growers	Replicate 1	Replicate 2	Replicate 3	Average	SD
	WT	48.3	50	49.2	49.2	0.85049
	DicmT	2.2	0.5	5.8	2.83333	2.70617
	DicmT(icmTS)	37.4	38.2	38.2	37.9	0.46188

## Sheet: Fig. S4
	Fig. S4b
	Propidium iodide accumulation	Replicate 1	Replicate 2	Replicate 3	Average	SD
	NT	4.15	4.43	3.88	4.15333	2.7
	PFA 10min	49	40.4	40.4	43.2667	5
	PFA 30min	79	80	78	79	3
	Fig. S4c
	Mitotracker enrichment	Replicate 1	Replicate 2	Replicate 3	Average	SD
	Growers	152.333	137.333	182.667	157.444	23.0948
	Non-growers	96.6667	173	142.667	137.444	38.4337

[truncated: 10 more sheets: Fig. S6, Fig. S7, Fig. S8, Fig. S9, Fig. S11, Fig. S12, Fig. S14, Fig. S16, Fig. S17, Fig. S18]
